# Supplementary material for: A transformer-based deep learning framework to predict employee attrition
Source: PeerJ Comput Sci. 2023 Sep 27;9:e1570. doi: 10.7717/peerj-cs.1570 (PMC10557501; doi:10.7717/peerj-cs.1570)
Supplement: Supplemental Information 1 [file peerj-cs-09-1570-s001.zip]

Archive with 32 entries (28 files):
- input_data/
- input_data/Employee_Attrition.csv
- input_data/process_data/
- input_data/process_data/test_cats.npy
- input_data/process_data/test_labels.npy
- input_data/process_data/test_nums.npy
- input_data/process_data/trainval_cats.npy
- input_data/process_data/trainval_labels.npy
- input_data/process_data/trainval_nums.npy
- input_data/process_data/train_cats.npy
- input_data/process_data/train_labels.npy
- input_data/process_data/train_nums.npy
- input_data/process_data/val_cats.npy
- input_data/process_data/val_labels.npy
- input_data/process_data/val_nums.npy
- input_data/test.csv
- input_data/train.csv
- input_data/trainval.csv
- input_data/val.csv
- output/
- output/loss.pdf
- output/model.pth
- output/perform_test.csv
- tab_transformer_pytorch/
- tab_transformer_pytorch/ft_transformer.py
- tab_transformer_pytorch/tab_transformer_pytorch.py
- tab_transformer_pytorch/__init__.py
- README.md
- train.py
- utils.py
- train_funct.py
- process_data.py
