# Supplementary material for: A transformer-based deep learning framework to predict employee attrition
Source: PeerJ Comput Sci. 2023 Sep 27;9:e1570. doi: 10.7717/peerj-cs.1570 (PMC10557501; doi:10.7717/peerj-cs.1570)
Supplement: Supplemental Information 1 [file peerj-cs-09-1570-s001.zip › input_data/test.csv]

Age	Attrition	BusinessTravel	Department	Education	EducationField	Gender	JobLevel	JobRole	MaritalStatus	MonthlyIncome	NumCompaniesWorked	Over18	OverTime	PercentSalaryHike	PerformanceRating	TotalWorkingYears	YearsAtCompany	YearsInCurrentRole	YearsSinceLastPromotion	YearsWithCurrManager
31	0	Non-Travel	Research & Development	3	Medical	Female	3	Research Director	Married	11031	4	Y	No	20	4	13	11	7	4	8
50	1	Travel_Frequently	Sales	4	Life Sciences	Male	2	Sales Executive	Divorced	6728	7	Y	No	12	3	12	6	3	0	1
32	0	Non-Travel	Research & Development	4	Medical	Female	1	Laboratory Technician	Single	4025	9	Y	No	12	3	10	8	7	7	7
28	0	Travel_Frequently	Sales	3	Life Sciences	Male	2	Sales Executive	Single	4898	0	Y	No	14	3	5	4	2	1	3
22	0	Travel_Rarely	Research & Development	3	Life Sciences	Male	1	Research Scientist	Divorced	2328	1	Y	Yes	16	3	4	4	2	2	2
28	0	Travel_Rarely	Sales	1	Medical	Male	1	Sales Representative	Married	1052	1	Y	No	22	4	1	1	0	0	0
35	0	Non-Travel	Sales	2	Marketing	Female	3	Sales Executive	Married	10377	4	Y	Yes	11	3	16	13	2	4	12
47	0	Travel_Rarely	Sales	3	Medical	Female	2	Sales Executive	Married	4591	3	Y	Yes	17	3	11	5	4	1	2
31	1	Travel_Rarely	Research & Development	4	Medical	Male	2	Manufacturing Director	Married	6179	1	Y	Yes	15	3	10	10	2	6	7
38	0	Travel_Rarely	Research & Development	2	Life Sciences	Female	1	Laboratory Technician	Single	2288	1	Y	No	12	3	2	2	2	2	1
47	0	Non-Travel	Sales	4	Marketing	Male	2	Sales Executive	Married	4978	7	Y	No	11	3	4	1	0	0	0
33	0	Travel_Rarely	Research & Development	3	Medical	Male	1	Research Scientist	Married	2781	0	Y	No	13	3	15	14	10	4	10
45	0	Travel_Rarely	Research & Development	4	Medical	Female	1	Laboratory Technician	Divorced	2270	3	Y	No	14	3	8	5	3	0	2
33	0	Travel_Frequently	Sales	3	Marketing	Male	2	Sales Executive	Single	4682	3	Y	No	14	3	9	7	7	0	1
41	0	Travel_Frequently	Research & Development	3	Life Sciences	Male	4	Manager	Divorced	17181	4	Y	No	13	3	21	7	6	7	7
34	0	Travel_Rarely	Research & Development	4	Other	Female	2	Research Scientist	Single	4809	1	Y	No	14	3	16	16	13	2	10
42	0	Travel_Rarely	Research & Development	5	Life Sciences	Female	4	Research Director	Single	15992	2	Y	No	14	3	16	1	0	0	0
32	0	Travel_Rarely	Research & Development	4	Medical	Female	2	Research Scientist	Single	5055	7	Y	No	16	3	10	7	7	0	7
54	0	Travel_Rarely	Research & Development	3	Technical Degree	Female	3	Manufacturing Director	Married	10739	8	Y	No	11	3	22	10	7	0	8
26	1	Travel_Rarely	Sales	3	Technical Degree	Male	2	Sales Executive	Single	5326	6	Y	No	17	3	6	4	3	1	2
33	1	Travel_Rarely	Research & Development	3	Medical	Male	1	Laboratory Technician	Married	2436	5	Y	Yes	13	3	8	5	4	0	4
24	0	Travel_Rarely	Research & Development	2	Life Sciences	Male	2	Healthcare Representative	Single	4617	1	Y	No	12	3	4	4	3	1	2
37	0	Travel_Rarely	Research & Development	1	Life Sciences	Female	1	Research Scientist	Divorced	2782	0	Y	Yes	13	3	6	5	3	4	3
22	0	Travel_Rarely	Research & Development	3	Medical	Female	1	Research Scientist	Married	2244	1	Y	No	13	3	2	2	1	1	2
30	0	Travel_Frequently	Research & Development	3	Medical	Female	1	Research Scientist	Divorced	2083	1	Y	No	20	4	1	1	0	0	0
44	0	Travel_Rarely	Research & Development	4	Other	Male	2	Healthcare Representative	Married	6465	2	Y	Yes	13	3	9	4	2	1	3
33	0	Travel_Rarely	Research & Development	3	Life Sciences	Male	1	Research Scientist	Single	2500	0	Y	No	14	3	4	3	1	0	2
28	0	Travel_Rarely	Research & Development	3	Technical Degree	Male	1	Research Scientist	Single	2080	2	Y	No	11	3	5	3	2	1	2
50	0	Travel_Rarely	Research & Development	2	Medical	Male	4	Research Director	Divorced	17399	9	Y	No	22	4	32	5	4	1	3
27	0	Travel_Rarely	Research & Development	4	Life Sciences	Female	1	Laboratory Technician	Divorced	2341	1	Y	No	13	3	1	1	0	0	0
30	0	Travel_Rarely	Sales	1	Technical Degree	Male	1	Sales Representative	Married	2476	1	Y	No	18	3	1	1	0	0	0
53	0	Travel_Frequently	Sales	3	Marketing	Female	3	Sales Executive	Married	7525	2	Y	No	12	3	30	15	7	6	12
19	0	Travel_Rarely	Research & Development	1	Medical	Female	1	Laboratory Technician	Single	1483	1	Y	No	14	3	1	1	0	0	0
45	0	Non-Travel	Research & Development	1	Life Sciences	Male	3	Healthcare Representative	Married	10748	3	Y	No	23	4	25	23	15	14	4
21	1	Travel_Rarely	Sales	3	Life Sciences	Female	1	Sales Representative	Single	2716	1	Y	No	15	3	1	1	0	0	0
35	0	Travel_Rarely	Sales	3	Marketing	Male	2	Sales Executive	Married	4717	9	Y	No	11	3	15	11	9	6	9
28	1	Travel_Rarely	Research & Development	4	Life Sciences	Male	1	Laboratory Technician	Single	3485	2	Y	No	11	3	5	0	0	0	0
32	0	Travel_Rarely	Research & Development	2	Life Sciences	Female	3	Research Director	Single	11159	3	Y	No	15	3	10	7	7	7	7
36	0	Non-Travel	Sales	4	Medical	Male	3	Sales Executive	Single	9980	1	Y	No	14	3	10	10	3	9	7
47	0	Non-Travel	Research & Development	4	Technical Degree	Male	2	Research Scientist	Married	5467	8	Y	No	18	3	16	8	7	1	7
34	0	Travel_Rarely	Sales	3	Marketing	Male	3	Sales Executive	Single	9888	1	Y	No	21	4	14	14	8	2	1
28	0	Travel_Rarely	Sales	4	Medical	Male	2	Sales Executive	Single	4908	1	Y	No	14	3	4	4	2	0	2
34	0	Travel_Rarely	Research & Development	3	Technical Degree	Female	1	Research Scientist	Married	2585	0	Y	No	17	3	2	1	0	0	0
36	0	Travel_Rarely	Research & Development	4	Life Sciences	Male	2	Healthcare Representative	Married	5347	6	Y	No	14	3	10	3	2	0	2
42	0	Travel_Rarely	Research & Development	4	Life Sciences	Male	2	Research Scientist	Divorced	5410	6	Y	Yes	17	3	9	4	3	1	2
43	0	Travel_Rarely	Research & Development	3	Life Sciences	Female	2	Manufacturing Director	Divorced	4765	4	Y	No	21	4	4	1	0	0	0
37	0	Travel_Rarely	Sales	2	Marketing	Male	2	Sales Executive	Married	4189	1	Y	No	14	3	5	5	2	0	3
45	0	Travel_Rarely	Research & Development	3	Medical	Male	1	Research Scientist	Single	3452	5	Y	No	13	3	9	6	5	0	3
38	0	Travel_Rarely	Sales	3	Life Sciences	Female	2	Sales Executive	Single	4198	2	Y	No	12	3	8	3	2	1	2
41	0	Travel_Rarely	Research & Development	4	Life Sciences	Female	4	Manufacturing Director	Married	13570	0	Y	No	23	4	21	20	7	0	10
46	0	Travel_Rarely	Sales	3	Marketing	Female	4	Manager	Married	17048	8	Y	No	23	4	28	26	15	15	9
24	0	Travel_Rarely	Research & Development	1	Life Sciences	Male	1	Laboratory Technician	Married	2774	0	Y	No	12	3	6	5	3	1	2
46	0	Travel_Rarely	Sales	2	Marketing	Female	5	Manager	Married	18789	2	Y	No	14	3	26	11	4	0	8
55	0	Travel_Rarely	Research & Development	4	Technical Degree	Male	1	Research Scientist	Married	2662	8	Y	No	20	4	19	5	2	0	4
36	0	Travel_Rarely	Research & Development	4	Life Sciences	Female	2	Manufacturing Director	Single	5410	9	Y	Yes	11	3	18	16	14	5	12
46	0	Travel_Rarely	Research & Development	2	Medical	Male	3	Manufacturing Director	Divorced	10845	6	Y	No	13	3	13	8	7	0	7
29	0	Travel_Rarely	Research & Development	3	Life Sciences	Female	4	Research Director	Divorced	16124	3	Y	No	14	3	9	7	7	1	7
40	0	Travel_Rarely	Sales	2	Medical	Male	2	Sales Executive	Married	5473	0	Y	No	12	3	9	8	4	7	1
38	0	Travel_Rarely	Sales	3	Marketing	Male	1	Sales Representative	Married	2899	0	Y	No	19	3	3	2	2	1	2
36	0	Travel_Frequently	Sales	3	Marketing	Female	2	Sales Executive	Married	4639	2	Y	No	16	3	17	15	7	6	13
30	0	Travel_Rarely	Research & Development	2	Medical	Female	2	Research Scientist	Married	5775	1	Y	No	13	3	11	10	8	1	9
34	0	Travel_Frequently	Human Resources	3	Life Sciences	Male	2	Human Resources	Married	4490	4	Y	No	11	3	14	10	9	1	8
58	1	Travel_Rarely	Research & Development	3	Technical Degree	Male	1	Research Scientist	Single	2479	4	Y	No	24	4	7	1	0	0	0
33	1	Travel_Frequently	Research & Development	4	Medical	Female	2	Research Scientist	Single	4508	1	Y	No	22	4	14	13	7	3	8
53	0	Non-Travel	Research & Development	4	Medical	Female	4	Manufacturing Director	Married	12965	4	Y	Yes	20	4	27	3	2	0	2
42	0	Travel_Rarely	Research & Development	2	Life Sciences	Female	2	Research Scientist	Single	6545	3	Y	Yes	13	3	10	3	2	0	2
34	0	Travel_Frequently	Research & Development	2	Life Sciences	Male	2	Manufacturing Director	Single	4033	2	Y	No	11	3	5	3	2	0	2
49	0	Travel_Rarely	Research & Development	2	Medical	Male	5	Manager	Married	18711	2	Y	No	13	3	23	1	0	0	0
39	0	Travel_Rarely	Human Resources	3	Life Sciences	Female	2	Human Resources	Married	5204	8	Y	No	11	3	13	5	4	0	4
30	0	Travel_Rarely	Research & Development	3	Medical	Female	3	Manufacturing Director	Single	9667	9	Y	No	14	3	9	7	7	0	2
22	0	Travel_Rarely	Research & Development	3	Medical	Female	1	Laboratory Technician	Single	2871	1	Y	No	15	3	1	0	0	0	0
32	1	Travel_Rarely	Sales	2	Life Sciences	Male	2	Sales Executive	Single	6735	6	Y	No	15	3	10	0	0	0	0
39	0	Travel_Rarely	Sales	4	Marketing	Male	4	Sales Executive	Single	13341	0	Y	No	12	3	21	20	8	11	10
42	0	Travel_Rarely	Sales	4	Marketing	Male	2	Sales Executive	Single	5155	7	Y	No	13	3	9	6	4	1	5
32	0	Non-Travel	Sales	1	Life Sciences	Female	1	Sales Representative	Divorced	2827	1	Y	No	12	3	1	1	0	0	0
27	0	Travel_Rarely	Research & Development	3	Medical	Female	1	Research Scientist	Married	3517	7	Y	No	17	3	5	3	2	0	2
25	1	Travel_Rarely	Sales	2	Marketing	Male	1	Sales Representative	Married	2413	1	Y	Yes	18	3	1	1	0	0	0
46	0	Travel_Rarely	Sales	4	Marketing	Female	5	Manager	Single	18947	3	Y	No	12	3	22	2	2	2	1
27	0	Travel_Rarely	Sales	4	Marketing	Female	2	Sales Executive	Married	6214	1	Y	No	18	3	8	8	7	0	7
40	0	Travel_Rarely	Sales	3	Technical Degree	Female	2	Sales Executive	Divorced	6852	7	Y	No	12	3	7	5	1	1	3
40	0	Travel_Frequently	Sales	4	Life Sciences	Male	3	Sales Executive	Married	10475	5	Y	Yes	21	4	20	18	13	1	12
31	1	Travel_Frequently	Research & Development	3	Life Sciences	Female	1	Research Scientist	Single	4084	1	Y	No	12	3	7	7	2	7	7
28	1	Travel_Rarely	Research & Development	1	Life Sciences	Female	1	Laboratory Technician	Married	2515	1	Y	Yes	11	3	1	1	1	0	0
34	0	Travel_Rarely	Research & Development	4	Life Sciences	Male	2	Research Scientist	Married	5484	9	Y	No	17	3	9	2	2	2	1
47	0	Travel_Rarely	Research & Development	3	Technical Degree	Male	1	Research Scientist	Married	3420	7	Y	No	12	3	17	6	5	1	2
29	0	Travel_Rarely	Sales	1	Marketing	Female	2	Sales Executive	Divorced	8268	1	Y	Yes	14	3	7	7	7	1	7
23	0	Travel_Rarely	Research & Development	1	Medical	Female	1	Laboratory Technician	Single	3295	1	Y	No	13	3	3	3	2	1	2
46	0	Travel_Rarely	Sales	1	Marketing	Male	4	Manager	Married	17465	3	Y	No	12	3	23	12	9	4	9
32	0	Travel_Rarely	Research & Development	4	Other	Female	1	Research Scientist	Married	3312	3	Y	No	17	3	6	3	2	0	2
26	1	Non-Travel	Sales	2	Medical	Male	2	Sales Executive	Single	4969	8	Y	No	18	3	7	2	2	2	2
35	0	Travel_Rarely	Research & Development	4	Medical	Male	1	Laboratory Technician	Married	2258	6	Y	No	12	3	10	8	0	1	7
38	1	Travel_Rarely	Research & Development	1	Medical	Male	2	Healthcare Representative	Married	6673	7	Y	Yes	19	3	17	1	0	0	0
32	0	Travel_Frequently	Sales	3	Marketing	Female	3	Sales Executive	Single	8998	1	Y	No	14	3	9	9	8	3	7
32	0	Travel_Rarely	Sales	4	Medical	Male	1	Sales Representative	Married	2269	0	Y	No	14	3	3	2	2	2	2
31	1	Travel_Rarely	Sales	3	Life Sciences	Female	2	Sales Executive	Married	4559	3	Y	Yes	11	3	4	2	2	2	2
36	0	Travel_Rarely	Research & Development	2	Life Sciences	Female	1	Laboratory Technician	Divorced	2835	5	Y	No	22	4	7	1	0	0	0
25	0	Travel_Rarely	Sales	1	Other	Male	2	Sales Executive	Married	4194	1	Y	Yes	18	3	5	5	3	0	3
33	0	Travel_Rarely	Sales	4	Marketing	Male	2	Sales Executive	Single	5487	1	Y	No	14	3	10	10	4	0	9
37	0	Non-Travel	Research & Development	2	Technical Degree	Male	1	Laboratory Technician	Single	3500	0	Y	No	14	3	7	6	5	1	3
45	0	Travel_Frequently	Research & Development	4	Life Sciences	Male	2	Manufacturing Director	Married	6434	4	Y	No	17	3	9	3	2	0	2
29	0	Travel_Rarely	Research & Development	1	Life Sciences	Male	2	Healthcare Representative	Divorced	6384	8	Y	No	17	3	11	7	0	1	6
36	0	Travel_Rarely	Sales	4	Life Sciences	Male	1	Sales Representative	Single	2644	3	Y	Yes	21	4	7	3	2	1	2
44	0	Non-Travel	Research & Development	3	Medical	Male	2	Laboratory Technician	Married	2042	4	Y	No	12	3	17	3	2	1	2
34	0	Travel_Frequently	Research & Development	4	Life Sciences	Male	2	Manufacturing Director	Divorced	4724	1	Y	No	13	3	9	9	7	7	2
36	0	Non-Travel	Research & Development	4	Life Sciences	Female	2	Laboratory Technician	Married	5674	7	Y	No	15	3	11	9	8	0	8
42	0	Travel_Rarely	Research & Development	3	Life Sciences	Male	2	Manufacturing Director	Married	4434	1	Y	No	13	3	10	9	8	7	8
29	1	Travel_Rarely	Research & Development	3	Technical Degree	Male	1	Research Scientist	Single	2058	0	Y	No	14	3	7	6	2	1	5
29	0	Travel_Rarely	Sales	3	Medical	Male	2	Sales Executive	Single	5869	9	Y	No	11	3	8	5	2	1	4
39	0	Travel_Rarely	Research & Development	4	Other	Male	2	Research Scientist	Divorced	3902	8	Y	No	14	3	7	2	2	2	2
46	0	Travel_Rarely	Sales	3	Marketing	Female	3	Sales Executive	Married	9071	2	Y	Yes	19	3	15	3	2	1	2
46	0	Travel_Rarely	Research & Development	4	Medical	Male	5	Research Director	Divorced	19328	7	Y	Yes	17	3	24	2	1	2	2
43	0	Travel_Frequently	Research & Development	3	Life Sciences	Female	3	Manufacturing Director	Married	10820	8	Y	No	11	3	18	8	7	0	1
38	0	Travel_Rarely	Sales	2	Life Sciences	Female	2	Sales Executive	Married	5343	1	Y	No	11	3	10	10	7	1	9
29	0	Travel_Rarely	Research & Development	3	Technical Degree	Male	2	Manufacturing Director	Divorced	4262	4	Y	No	12	3	8	3	2	1	2
38	0	Travel_Rarely	Sales	2	Life Sciences	Female	2	Sales Executive	Divorced	6893	3	Y	No	15	3	11	7	7	1	7
26	0	Travel_Frequently	Research & Development	3	Life Sciences	Female	2	Manufacturing Director	Divorced	6397	1	Y	No	20	4	6	6	5	1	4
34	0	Travel_Rarely	Research & Development	4	Life Sciences	Male	2	Manufacturing Director	Married	5957	6	Y	No	13	3	13	11	9	5	9
49	0	Travel_Frequently	Research & Development	4	Life Sciences	Female	5	Research Director	Single	18665	9	Y	Yes	11	3	22	3	2	1	2
43	1	Travel_Rarely	Sales	3	Marketing	Female	2	Sales Executive	Single	5346	8	Y	No	13	3	7	4	3	1	3
46	1	Travel_Rarely	Sales	3	Marketing	Male	3	Sales Executive	Divorced	10096	4	Y	No	11	3	28	7	7	4	3
18	1	Non-Travel	Research & Development	1	Medical	Male	1	Laboratory Technician	Single	1904	1	Y	No	12	3	0	0	0	0	0
24	1	Travel_Rarely	Research & Development	3	Medical	Male	1	Research Scientist	Married	2293	2	Y	Yes	16	3	6	2	0	2	0
31	0	Travel_Rarely	Sales	3	Technical Degree	Male	2	Sales Executive	Married	8346	1	Y	No	19	3	6	5	2	0	2
33	1	Travel_Rarely	Research & Development	2	Life Sciences	Female	1	Laboratory Technician	Married	2707	7	Y	No	20	4	13	9	7	1	7
43	0	Travel_Frequently	Research & Development	3	Life Sciences	Female	2	Healthcare Representative	Married	5562	4	Y	No	13	3	12	5	2	2	2
27	0	Travel_Rarely	Research & Development	3	Medical	Female	2	Healthcare Representative	Single	6811	8	Y	No	19	3	9	7	6	0	7
40	0	Travel_Rarely	Research & Development	3	Life Sciences	Female	3	Manufacturing Director	Single	7945	6	Y	Yes	15	3	18	4	2	3	3
56	1	Travel_Rarely	Research & Development	4	Life Sciences	Female	1	Research Scientist	Married	4963	9	Y	Yes	18	3	7	5	4	4	3
50	0	Travel_Frequently	Research & Development	3	Medical	Female	4	Manager	Married	17856	2	Y	No	22	4	32	2	2	2	2
41	0	Non-Travel	Research & Development	4	Other	Female	2	Healthcare Representative	Single	6811	2	Y	Yes	17	3	10	8	7	0	7
25	1	Travel_Rarely	Research & Development	1	Technical Degree	Male	1	Laboratory Technician	Married	3691	1	Y	Yes	15	3	7	7	7	5	6
39	0	Travel_Rarely	Research & Development	4	Technical Degree	Female	2	Healthcare Representative	Single	4553	1	Y	No	11	3	20	20	7	11	10
24	1	Travel_Rarely	Sales	2	Life Sciences	Female	2	Sales Executive	Single	4577	9	Y	No	14	3	4	2	2	2	0
41	1	Non-Travel	Research & Development	2	Life Sciences	Male	1	Research Scientist	Divorced	2107	6	Y	No	17	3	5	1	0	0	0
30	0	Non-Travel	Research & Development	2	Medical	Female	2	Manufacturing Director	Single	4695	7	Y	Yes	18	3	10	8	4	1	7
29	0	Travel_Rarely	Research & Development	3	Life Sciences	Male	1	Research Scientist	Single	2201	9	Y	No	16	3	6	3	2	1	2
57	0	Travel_Rarely	Research & Development	4	Medical	Male	2	Healthcare Representative	Married	6755	2	Y	No	11	3	15	3	2	1	2
37	0	Non-Travel	Research & Development	2	Life Sciences	Male	2	Healthcare Representative	Divorced	5163	5	Y	No	14	3	17	1	0	0	0
29	0	Travel_Rarely	Research & Development	3	Life Sciences	Male	2	Healthcare Representative	Married	5373	0	Y	No	12	3	6	5	3	0	2
38	0	Travel_Rarely	Research & Development	3	Technical Degree	Male	2	Manufacturing Director	Married	6261	3	Y	No	18	3	9	7	7	1	7
39	0	Travel_Rarely	Research & Development	2	Medical	Male	2	Laboratory Technician	Divorced	3069	0	Y	No	15	3	11	10	8	0	7
29	0	Travel_Rarely	Sales	3	Life Sciences	Male	2	Sales Executive	Divorced	8620	1	Y	No	14	3	10	10	7	0	4
26	0	Travel_Rarely	Sales	3	Marketing	Female	2	Sales Executive	Married	4157	7	Y	Yes	19	3	5	2	2	0	0
25	0	Travel_Rarely	Research & Development	3	Medical	Female	1	Research Scientist	Single	2096	1	Y	No	18	3	2	2	2	2	1
35	0	Travel_Frequently	Research & Development	2	Life Sciences	Male	3	Manufacturing Director	Single	9362	2	Y	No	11	3	10	2	2	2	2
23	0	Travel_Rarely	Sales	1	Technical Degree	Male	1	Sales Representative	Divorced	2322	3	Y	No	13	3	3	0	0	0	0
34	0	Travel_Rarely	Research & Development	2	Medical	Male	1	Laboratory Technician	Divorced	2661	0	Y	No	11	3	3	2	2	1	2
50	0	Travel_Rarely	Research & Development	3	Life Sciences	Male	1	Laboratory Technician	Married	2380	4	Y	No	18	3	8	1	0	0	0
50	0	Travel_Rarely	Research & Development	3	Life Sciences	Female	5	Manager	Single	19926	3	Y	No	15	3	21	5	4	4	4
36	0	Travel_Frequently	Sales	2	Technical Degree	Female	3	Sales Executive	Married	9738	0	Y	No	14	3	10	9	7	2	8
33	0	Travel_Rarely	Research & Development	3	Medical	Male	1	Laboratory Technician	Single	2496	4	Y	No	11	3	7	1	1	0	0
36	0	Travel_Rarely	Research & Development	2	Medical	Male	2	Manufacturing Director	Divorced	4941	6	Y	No	20	4	7	3	2	0	1
33	0	Travel_Frequently	Research & Development	4	Other	Female	2	Healthcare Representative	Married	5488	1	Y	Yes	13	3	6	6	5	1	2
33	0	Travel_Frequently	Research & Development	3	Life Sciences	Male	2	Healthcare Representative	Divorced	7725	3	Y	No	23	4	15	13	11	4	7
40	0	Travel_Rarely	Research & Development	2	Medical	Male	5	Research Director	Divorced	19436	0	Y	No	19	3	22	21	7	3	9
27	1	Travel_Rarely	Sales	1	Marketing	Male	1	Sales Representative	Divorced	3041	0	Y	No	11	3	5	4	3	0	2
31	1	Travel_Frequently	Research & Development	3	Medical	Male	1	Laboratory Technician	Married	2610	1	Y	No	12	3	2	2	2	2	2
28	0	Travel_Rarely	Research & Development	3	Life Sciences	Male	1	Research Scientist	Married	2044	1	Y	No	11	3	5	5	3	0	3
40	0	Travel_Frequently	Research & Development	2	Medical	Female	2	Research Scientist	Married	4422	3	Y	Yes	13	3	16	1	1	0	0
40	0	Travel_Rarely	Research & Development	3	Medical	Male	1	Research Scientist	Divorced	2345	2	Y	No	14	3	8	3	1	1	2
27	0	Travel_Frequently	Sales	1	Life Sciences	Male	2	Sales Executive	Single	5071	3	Y	No	20	4	8	6	2	0	0
30	0	Travel_Rarely	Sales	3	Marketing	Female	2	Sales Executive	Divorced	6118	1	Y	No	13	3	10	10	9	1	2
30	0	Travel_Rarely	Sales	4	Marketing	Female	2	Sales Executive	Divorced	4779	7	Y	No	14	3	8	3	2	0	2
37	1	Travel_Frequently	Research & Development	3	Medical	Male	3	Manufacturing Director	Divorced	10048	6	Y	No	11	3	17	1	0	0	0
36	0	Travel_Frequently	Research & Development	2	Medical	Male	2	Laboratory Technician	Married	2571	4	Y	No	17	3	17	5	2	0	3
28	0	Non-Travel	Human Resources	2	Life Sciences	Male	1	Human Resources	Divorced	2706	1	Y	No	15	3	3	3	2	2	2
35	0	Travel_Frequently	Research & Development	3	Medical	Female	2	Laboratory Technician	Single	4425	5	Y	No	11	3	10	6	2	1	2
58	0	Travel_Frequently	Research & Development	4	Life Sciences	Male	4	Research Director	Married	15787	2	Y	Yes	14	3	23	2	2	2	2
38	0	Travel_Rarely	Research & Development	3	Medical	Female	3	Research Director	Married	13206	3	Y	No	12	3	20	18	16	1	11
33	0	Travel_Rarely	Research & Development	4	Life Sciences	Male	2	Laboratory Technician	Married	5207	1	Y	Yes	12	3	15	15	14	5	7
31	0	Travel_Frequently	Sales	4	Other	Male	2	Sales Executive	Single	5332	7	Y	No	13	3	10	5	2	0	3
19	1	Travel_Rarely	Research & Development	3	Life Sciences	Male	1	Laboratory Technician	Single	1102	1	Y	No	22	4	1	1	0	1	0
37	0	Travel_Rarely	Research & Development	4	Life Sciences	Female	2	Manufacturing Director	Married	6447	6	Y	No	12	3	8	6	5	4	3
51	0	Travel_Rarely	Research & Development	4	Medical	Male	2	Manufacturing Director	Married	6132	2	Y	No	17	3	10	1	0	0	0
39	0	Travel_Rarely	Research & Development	4	Medical	Female	4	Manager	Divorced	17123	6	Y	Yes	13	3	21	19	9	15	2
34	0	Travel_Rarely	Research & Development	3	Life Sciences	Male	3	Healthcare Representative	Divorced	8500	0	Y	No	11	3	10	9	7	1	6
51	0	Travel_Rarely	Research & Development	3	Technical Degree	Female	3	Manager	Married	13116	2	Y	No	11	3	15	2	2	2	2
38	0	Non-Travel	Human Resources	3	Human Resources	Male	1	Human Resources	Divorced	2592	5	Y	No	13	3	13	11	10	3	8
48	0	Travel_Rarely	Research & Development	3	Life Sciences	Male	5	Research Director	Married	19665	4	Y	No	12	3	29	22	10	12	9
47	0	Travel_Frequently	Research & Development	4	Medical	Male	2	Manufacturing Director	Divorced	5067	1	Y	Yes	19	3	20	19	10	2	7
42	0	Travel_Frequently	Research & Development	3	Life Sciences	Male	3	Healthcare Representative	Married	10124	2	Y	Yes	14	3	24	20	8	13	9
53	0	Travel_Rarely	Research & Development	4	Medical	Male	3	Healthcare Representative	Married	7005	3	Y	No	15	3	11	4	3	1	2
31	1	Travel_Rarely	Sales	4	Life Sciences	Male	2	Sales Executive	Married	6172	4	Y	Yes	18	3	12	7	7	7	7
35	0	Travel_Rarely	Research & Development	3	Medical	Male	1	Research Scientist	Single	2859	1	Y	No	18	3	6	6	4	0	4
32	0	Travel_Rarely	Sales	4	Life Sciences	Male	2	Sales Executive	Divorced	4403	2	Y	No	11	3	8	5	2	0	3
30	0	Travel_Rarely	Sales	1	Life Sciences	Male	2	Sales Executive	Married	5301	8	Y	No	15	3	4	2	1	2	2
26	0	Travel_Rarely	Sales	2	Medical	Male	2	Sales Executive	Divorced	4306	5	Y	No	12	3	8	0	0	0	0
38	0	Non-Travel	Sales	3	Technical Degree	Female	2	Sales Executive	Single	5666	1	Y	Yes	13	3	6	5	3	1	3
20	0	Travel_Rarely	Sales	3	Marketing	Male	1	Sales Representative	Single	2678	1	Y	No	17	3	2	2	1	2	2
40	0	Travel_Rarely	Research & Development	2	Technical Degree	Male	2	Research Scientist	Divorced	3319	1	Y	No	17	3	9	9	8	4	7
44	0	Travel_Frequently	Human Resources	5	Human Resources	Male	2	Human Resources	Married	5743	4	Y	Yes	11	3	14	10	7	0	2
25	1	Travel_Frequently	Sales	1	Life Sciences	Male	1	Sales Representative	Single	1118	1	Y	Yes	14	3	1	1	0	1	0
29	0	Travel_Rarely	Research & Development	3	Life Sciences	Male	1	Research Scientist	Married	2703	0	Y	No	23	4	6	5	4	0	4
35	1	Travel_Frequently	Sales	4	Other	Male	2	Sales Executive	Single	4581	3	Y	Yes	24	4	13	11	9	6	7
40	0	Travel_Rarely	Research & Development	4	Medical	Female	1	Research Scientist	Married	2001	2	Y	No	14	3	20	5	3	0	2
53	0	Travel_Rarely	Sales	3	Marketing	Male	4	Sales Executive	Married	11836	5	Y	No	14	3	28	2	0	2	2
49	0	Travel_Rarely	Research & Development	2	Medical	Female	2	Laboratory Technician	Married	4789	4	Y	No	25	4	10	3	2	1	2
35	0	Travel_Rarely	Sales	3	Marketing	Female	1	Sales Representative	Married	2014	1	Y	No	13	3	2	2	2	2	2
28	0	Travel_Rarely	Research & Development	3	Other	Female	2	Research Scientist	Single	3660	3	Y	No	13	3	10	8	7	1	7
34	0	Travel_Rarely	Sales	3	Life Sciences	Male	3	Sales Executive	Married	9713	2	Y	Yes	13	3	9	5	3	1	0
34	0	Travel_Frequently	Research & Development	4	Other	Male	1	Research Scientist	Divorced	2996	5	Y	No	14	3	10	4	3	1	3
51	0	Travel_Frequently	Sales	3	Marketing	Male	3	Sales Executive	Married	10596	2	Y	No	11	3	14	4	2	3	2
48	0	Travel_Rarely	Research & Development	4	Other	Female	1	Research Scientist	Married	2367	8	Y	No	12	3	10	8	2	7	6
43	0	Travel_Frequently	Research & Development	3	Medical	Male	1	Laboratory Technician	Married	2258	7	Y	No	20	4	8	3	2	1	2
34	1	Travel_Rarely	Sales	4	Medical	Female	2	Sales Executive	Single	4599	0	Y	Yes	23	4	16	15	9	10	10
37	0	Travel_Rarely	Sales	4	Life Sciences	Female	2	Sales Executive	Divorced	6694	2	Y	Yes	14	3	8	1	0	0	0
51	0	Travel_Rarely	Research & Development	4	Life Sciences	Male	3	Research Director	Married	12490	5	Y	No	16	3	16	10	9	4	7
32	1	Travel_Rarely	Research & Development	4	Life Sciences	Male	1	Laboratory Technician	Single	2795	1	Y	Yes	24	4	1	1	0	0	1
25	0	Travel_Rarely	Sales	2	Other	Female	2	Sales Executive	Divorced	4907	0	Y	Yes	22	4	6	5	3	0	4
31	0	Non-Travel	Sales	4	Life Sciences	Female	3	Sales Executive	Divorced	9852	1	Y	Yes	19	3	10	10	8	9	6
47	0	Travel_Rarely	Sales	4	Life Sciences	Female	1	Sales Representative	Single	3294	1	Y	Yes	18	3	3	3	2	1	2
36	1	Travel_Rarely	Sales	1	Life Sciences	Male	3	Sales Executive	Married	10325	1	Y	Yes	11	3	16	16	7	3	7
31	0	Travel_Frequently	Research & Development	2	Life Sciences	Female	3	Manufacturing Director	Married	8943	1	Y	No	24	4	10	10	9	8	9
30	0	Travel_Rarely	Sales	1	Marketing	Male	1	Sales Representative	Single	2983	0	Y	No	14	3	4	3	2	1	2
34	0	Travel_Rarely	Research & Development	3	Medical	Male	2	Laboratory Technician	Married	5429	4	Y	No	13	3	10	8	7	7	7
29	0	Travel_Rarely	Research & Development	4	Medical	Female	1	Laboratory Technician	Married	2974	9	Y	No	17	3	9	5	3	1	2
44	1	Travel_Rarely	Research & Development	4	Life Sciences	Male	1	Research Scientist	Single	2936	1	Y	Yes	11	3	6	6	4	0	2
32	0	Travel_Frequently	Sales	2	Life Sciences	Male	2	Sales Executive	Married	6524	1	Y	No	14	3	10	10	8	5	3
32	0	Non-Travel	Sales	4	Marketing	Male	2	Sales Executive	Married	4465	0	Y	No	18	3	4	3	2	2	2
46	0	Travel_Rarely	Research & Development	2	Life Sciences	Male	3	Manufacturing Director	Divorced	8578	3	Y	No	14	3	12	9	8	4	7
39	0	Travel_Rarely	Research & Development	3	Medical	Male	3	Healthcare Representative	Divorced	9613	0	Y	No	17	3	19	18	10	3	7
