# Supplementary material for: A transformer-based deep learning framework to predict employee attrition
Source: PeerJ Comput Sci. 2023 Sep 27;9:e1570. doi: 10.7717/peerj-cs.1570 (PMC10557501; doi:10.7717/peerj-cs.1570)
Supplement: Supplemental Information 1 [file peerj-cs-09-1570-s001.zip › input_data/train.csv]

Age	Attrition	BusinessTravel	Department	Education	EducationField	Gender	JobLevel	JobRole	MaritalStatus	MonthlyIncome	NumCompaniesWorked	Over18	OverTime	PercentSalaryHike	PerformanceRating	TotalWorkingYears	YearsAtCompany	YearsInCurrentRole	YearsSinceLastPromotion	YearsWithCurrManager
45	1	Travel_Frequently	Sales	4	Life Sciences	Female	2	Sales Executive	Married	4286	2	Y	No	14	3	5	1	1	0	0
40	0	Travel_Frequently	Research & Development	4	Life Sciences	Male	4	Healthcare Representative	Married	13503	1	Y	No	22	4	22	22	3	11	11
26	1	Travel_Frequently	Research & Development	1	Technical Degree	Male	1	Research Scientist	Single	3102	0	Y	No	22	4	7	6	4	0	4
27	0	Travel_Frequently	Research & Development	2	Life Sciences	Female	1	Laboratory Technician	Single	2379	0	Y	Yes	14	3	6	5	4	0	2
33	0	Non-Travel	Research & Development	3	Technical Degree	Male	2	Research Scientist	Divorced	3055	5	Y	No	15	3	11	9	8	1	7
34	0	Travel_Frequently	Research & Development	3	Medical	Male	2	Healthcare Representative	Single	5343	0	Y	No	20	4	14	13	9	4	9
29	1	Travel_Rarely	Human Resources	3	Human Resources	Male	1	Human Resources	Divorced	2335	4	Y	Yes	15	3	4	2	2	2	0
42	0	Travel_Rarely	Research & Development	3	Medical	Male	2	Healthcare Representative	Married	5538	5	Y	No	18	3	10	0	0	0	0
37	0	Travel_Rarely	Research & Development	1	Life Sciences	Male	1	Research Scientist	Married	2996	7	Y	Yes	15	3	8	6	4	1	3
55	0	Travel_Rarely	Sales	5	Life Sciences	Female	4	Manager	Single	16835	3	Y	No	23	4	37	10	9	7	7
36	0	Travel_Frequently	Research & Development	2	Life Sciences	Female	2	Manufacturing Director	Divorced	5131	7	Y	No	13	3	18	4	2	0	2
53	0	Travel_Rarely	Research & Development	2	Medical	Female	5	Manager	Divorced	18606	3	Y	No	18	3	26	7	7	4	7
36	0	Travel_Frequently	Research & Development	3	Life Sciences	Male	2	Manufacturing Director	Single	6499	1	Y	No	13	3	6	6	5	0	3
28	0	Travel_Rarely	Research & Development	3	Medical	Female	1	Research Scientist	Divorced	2377	5	Y	No	18	3	6	2	2	2	2
22	0	Travel_Rarely	Research & Development	2	Life Sciences	Male	2	Manufacturing Director	Married	4775	6	Y	No	22	4	4	2	2	2	2
31	0	Travel_Rarely	Research & Development	3	Medical	Male	2	Healthcare Representative	Married	5582	0	Y	No	21	4	10	9	0	7	8
50	0	Travel_Rarely	Research & Development	4	Life Sciences	Male	4	Manager	Married	17046	0	Y	No	15	3	28	27	10	15	7
41	0	Travel_Rarely	Research & Development	3	Medical	Male	1	Laboratory Technician	Single	4721	2	Y	Yes	13	3	20	18	13	2	17
50	0	Travel_Rarely	Research & Development	3	Life Sciences	Male	4	Manufacturing Director	Married	13973	3	Y	Yes	18	3	22	12	11	1	5
39	0	Travel_Frequently	Sales	3	Life Sciences	Male	2	Sales Executive	Divorced	4127	2	Y	No	18	3	7	2	1	2	2
33	0	Travel_Rarely	Sales	3	Medical	Male	2	Sales Executive	Divorced	4037	1	Y	No	22	4	9	9	8	0	8
19	1	Travel_Frequently	Sales	1	Technical Degree	Female	1	Sales Representative	Single	2325	0	Y	No	21	4	1	0	0	0	0
32	0	Travel_Rarely	Sales	4	Medical	Male	2	Sales Executive	Single	5010	1	Y	No	16	3	12	11	8	5	7
51	0	Travel_Frequently	Research & Development	4	Medical	Female	3	Healthcare Representative	Single	7484	3	Y	No	20	4	23	13	12	12	8
42	0	Non-Travel	Research & Development	4	Technical Degree	Male	1	Research Scientist	Married	2936	3	Y	No	22	4	10	6	3	3	3
29	0	Travel_Frequently	Research & Development	4	Life Sciences	Male	1	Research Scientist	Divorced	2720	1	Y	No	18	3	10	10	7	2	8
43	0	Non-Travel	Research & Development	3	Life Sciences	Male	1	Research Scientist	Single	2438	4	Y	No	13	3	7	3	2	1	2
56	1	Travel_Rarely	Research & Development	2	Technical Degree	Male	1	Laboratory Technician	Married	2339	8	Y	No	11	3	14	10	9	9	8
50	0	Non-Travel	Sales	3	Life Sciences	Female	2	Sales Executive	Married	6347	0	Y	No	12	3	19	18	7	0	13
43	0	Travel_Frequently	Sales	2	Life Sciences	Male	4	Manager	Married	16959	1	Y	Yes	12	3	25	25	12	4	12
23	0	Travel_Rarely	Research & Development	1	Life Sciences	Male	2	Laboratory Technician	Single	2272	0	Y	No	14	3	5	4	3	1	2
38	0	Travel_Rarely	Research & Development	4	Life Sciences	Male	2	Manufacturing Director	Married	6553	9	Y	No	14	3	14	1	0	0	0
33	0	Travel_Rarely	Research & Development	4	Life Sciences	Female	1	Research Scientist	Married	2911	1	Y	No	13	3	2	2	2	0	2
41	0	Travel_Rarely	Human Resources	3	Human Resources	Male	5	Manager	Married	19189	1	Y	No	12	3	22	22	7	2	10
19	1	Travel_Rarely	Sales	1	Marketing	Male	1	Sales Representative	Single	1675	1	Y	Yes	19	3	0	0	0	0	0
32	0	Travel_Rarely	Research & Development	3	Medical	Male	3	Manager	Single	11244	2	Y	No	25	4	10	5	2	0	0
47	0	Travel_Rarely	Sales	4	Life Sciences	Female	4	Manager	Divorced	15972	6	Y	No	14	3	29	3	2	1	2
36	0	Travel_Rarely	Research & Development	3	Life Sciences	Male	1	Laboratory Technician	Single	2013	2	Y	No	11	3	15	4	3	1	3
57	0	Travel_Rarely	Research & Development	2	Life Sciences	Male	3	Healthcare Representative	Divorced	9439	3	Y	Yes	16	3	12	5	3	1	4
38	0	Travel_Rarely	Research & Development	3	Technical Degree	Female	3	Research Director	Married	13582	1	Y	No	13	3	15	15	12	5	11
34	0	Travel_Rarely	Sales	4	Marketing	Male	2	Sales Executive	Divorced	9725	0	Y	No	11	3	16	15	1	0	9
20	1	Travel_Rarely	Research & Development	3	Technical Degree	Male	1	Laboratory Technician	Single	2973	1	Y	No	19	3	1	1	0	0	0
26	0	Travel_Rarely	Research & Development	1	Medical	Male	1	Research Scientist	Single	3904	0	Y	No	12	3	5	4	3	1	1
37	0	Travel_Rarely	Research & Development	3	Life Sciences	Male	2	Manufacturing Director	Married	5768	3	Y	No	17	3	9	4	3	0	2
40	0	Travel_Rarely	Research & Development	2	Life Sciences	Female	2	Manufacturing Director	Married	6516	2	Y	Yes	16	3	18	1	0	0	0
50	0	Travel_Rarely	Research & Development	3	Life Sciences	Female	4	Research Director	Married	16880	4	Y	Yes	11	3	25	3	2	1	2
30	0	Travel_Rarely	Sales	2	Medical	Female	2	Sales Executive	Divorced	5209	1	Y	Yes	12	3	11	11	8	2	7
59	0	Non-Travel	Human Resources	4	Human Resources	Female	5	Manager	Married	18844	9	Y	No	21	4	30	3	2	2	2
37	0	Travel_Rarely	Research & Development	3	Technical Degree	Female	3	Manufacturing Director	Single	7491	4	Y	No	17	3	12	6	5	1	2
28	0	Travel_Rarely	Research & Development	1	Life Sciences	Male	2	Manufacturing Director	Married	6549	1	Y	No	14	3	8	8	6	1	7
19	1	Non-Travel	Research & Development	3	Medical	Female	1	Research Scientist	Single	1859	1	Y	Yes	25	4	1	1	1	0	0
52	0	Travel_Rarely	Research & Development	4	Life Sciences	Male	3	Healthcare Representative	Single	10445	7	Y	No	19	3	18	8	6	4	0
33	1	Travel_Rarely	Research & Development	1	Medical	Male	1	Laboratory Technician	Divorced	3408	7	Y	No	13	3	8	4	3	1	3
29	1	Travel_Rarely	Research & Development	4	Technical Degree	Male	1	Research Scientist	Single	2362	6	Y	No	13	3	11	9	7	0	7
38	1	Travel_Rarely	Research & Development	3	Medical	Male	2	Manufacturing Director	Married	4855	4	Y	No	11	3	7	5	2	1	4
41	1	Travel_Rarely	Sales	2	Marketing	Female	1	Sales Representative	Single	3140	1	Y	Yes	22	4	4	4	3	0	2
53	0	Travel_Rarely	Research & Development	3	Medical	Male	4	Research Director	Single	16598	4	Y	No	12	3	35	9	8	8	8
26	1	Travel_Frequently	Research & Development	3	Life Sciences	Male	1	Research Scientist	Married	2042	6	Y	Yes	14	3	6	3	2	1	2
40	0	Travel_Frequently	Research & Development	2	Medical	Female	2	Healthcare Representative	Married	4244	1	Y	No	24	4	8	8	7	3	7
31	0	Non-Travel	Research & Development	2	Medical	Male	1	Research Scientist	Divorced	3065	1	Y	Yes	13	3	4	4	2	2	3
37	0	Travel_Rarely	Research & Development	3	Life Sciences	Female	1	Research Scientist	Single	2115	1	Y	No	12	3	17	17	12	5	7
22	0	Travel_Rarely	Research & Development	1	Medical	Male	1	Research Scientist	Married	2773	0	Y	No	20	4	3	2	2	2	2
33	1	Travel_Rarely	Sales	3	Marketing	Female	2	Sales Executive	Single	5324	5	Y	No	15	3	6	3	2	0	2
31	0	Non-Travel	Research & Development	4	Medical	Male	2	Manufacturing Director	Married	4345	0	Y	No	12	3	6	5	4	1	4
50	0	Travel_Rarely	Sales	4	Marketing	Male	1	Sales Representative	Married	3875	7	Y	No	15	3	4	2	2	2	2
35	0	Travel_Rarely	Research & Development	3	Life Sciences	Male	1	Laboratory Technician	Single	4230	0	Y	No	15	3	6	5	4	4	3
28	0	Travel_Rarely	Research & Development	2	Life Sciences	Male	1	Laboratory Technician	Divorced	2207	1	Y	No	16	3	4	4	2	2	2
40	0	Travel_Rarely	Sales	2	Marketing	Female	2	Sales Executive	Divorced	5715	7	Y	No	12	3	8	5	4	1	3
27	0	Travel_Rarely	Research & Development	3	Medical	Female	1	Research Scientist	Single	3445	1	Y	No	11	3	6	6	2	1	4
44	0	Travel_Rarely	Sales	3	Medical	Female	4	Sales Executive	Married	13320	3	Y	Yes	18	3	23	12	11	11	11
35	0	Travel_Frequently	Sales	2	Marketing	Male	2	Sales Executive	Divorced	4968	1	Y	No	11	3	5	5	2	0	2
40	0	Travel_Rarely	Sales	3	Marketing	Male	2	Sales Executive	Married	8396	1	Y	No	14	3	8	7	7	7	5
36	0	Travel_Rarely	Research & Development	2	Life Sciences	Male	2	Laboratory Technician	Single	5914	8	Y	No	16	3	16	13	11	3	7
46	0	Travel_Rarely	Sales	2	Marketing	Female	3	Sales Executive	Divorced	10453	1	Y	No	25	4	24	24	13	15	7
48	0	Travel_Rarely	Research & Development	3	Life Sciences	Male	3	Manufacturing Director	Single	7898	1	Y	No	11	3	11	10	9	0	8
45	0	Travel_Rarely	Research & Development	5	Medical	Female	2	Laboratory Technician	Single	5769	1	Y	Yes	14	3	10	10	7	1	4
39	0	Non-Travel	Research & Development	3	Life Sciences	Male	2	Laboratory Technician	Married	6472	1	Y	Yes	15	3	9	9	8	5	8
32	1	Travel_Rarely	Research & Development	3	Medical	Female	1	Laboratory Technician	Single	4200	7	Y	No	22	4	10	5	4	0	4
40	0	Non-Travel	Research & Development	1	Medical	Male	3	Research Director	Divorced	13757	2	Y	No	11	3	16	9	8	4	8
38	0	Travel_Rarely	Research & Development	4	Life Sciences	Male	2	Healthcare Representative	Divorced	5745	9	Y	No	14	3	10	2	2	1	2
50	0	Travel_Frequently	Sales	3	Marketing	Female	3	Sales Executive	Single	9208	4	Y	No	11	3	16	2	2	2	1
40	0	Travel_Rarely	Human Resources	2	Medical	Male	4	Manager	Single	16437	1	Y	Yes	21	4	21	21	7	7	7
42	0	Travel_Rarely	Research & Development	4	Life Sciences	Female	1	Laboratory Technician	Divorced	2576	3	Y	No	16	3	8	5	2	1	2
30	0	Travel_Rarely	Research & Development	3	Technical Degree	Female	2	Laboratory Technician	Married	4627	0	Y	No	12	3	10	9	2	6	7
31	0	Travel_Rarely	Research & Development	2	Medical	Male	2	Healthcare Representative	Married	6833	1	Y	Yes	12	3	6	6	5	0	1
53	0	Travel_Rarely	Research & Development	3	Other	Female	5	Manager	Divorced	19094	4	Y	No	11	3	26	14	13	4	8
34	0	Travel_Frequently	Research & Development	4	Life Sciences	Female	1	Research Scientist	Single	2553	1	Y	No	16	3	6	5	2	1	3
51	0	Travel_Rarely	Research & Development	3	Life Sciences	Male	1	Research Scientist	Married	2723	1	Y	No	11	3	1	1	0	0	0
34	1	Travel_Frequently	Sales	2	Marketing	Female	1	Sales Representative	Divorced	2351	0	Y	No	16	3	3	2	2	1	0
37	0	Travel_Rarely	Research & Development	3	Other	Male	3	Manufacturing Director	Married	9434	1	Y	No	15	3	10	10	7	7	8
35	0	Travel_Frequently	Research & Development	4	Medical	Male	1	Research Scientist	Single	4930	0	Y	Yes	14	3	6	5	4	1	4
32	0	Non-Travel	Research & Development	3	Life Sciences	Female	1	Laboratory Technician	Married	2332	6	Y	No	20	4	5	3	0	0	2
54	0	Travel_Rarely	Human Resources	4	Medical	Male	3	Human Resources	Married	10725	2	Y	No	15	3	16	9	7	7	1
44	0	Travel_Rarely	Research & Development	3	Medical	Female	5	Research Director	Divorced	19049	0	Y	Yes	14	3	23	22	7	1	10
30	1	Travel_Frequently	Research & Development	3	Medical	Female	1	Laboratory Technician	Single	2422	0	Y	No	17	3	4	3	2	1	2
43	0	Travel_Rarely	Research & Development	3	Life Sciences	Male	4	Research Director	Divorced	14336	1	Y	No	11	3	25	25	10	3	9
22	1	Travel_Rarely	Research & Development	1	Medical	Female	1	Laboratory Technician	Married	2398	1	Y	Yes	17	3	1	1	0	0	0
36	0	Travel_Rarely	Research & Development	5	Medical	Female	3	Manufacturing Director	Single	8858	0	Y	No	11	3	15	14	8	7	8
47	0	Travel_Rarely	Research & Development	5	Life Sciences	Male	5	Research Director	Married	18300	4	Y	No	11	3	21	3	2	1	1
26	0	Travel_Rarely	Sales	3	Other	Female	1	Sales Representative	Single	2966	0	Y	No	18	3	5	4	2	0	0
25	0	Travel_Rarely	Research & Development	3	Life Sciences	Female	2	Manufacturing Director	Married	4898	0	Y	No	12	3	5	4	2	1	2
49	0	Travel_Rarely	Research & Development	1	Life Sciences	Female	4	Healthcare Representative	Married	13966	2	Y	Yes	19	3	30	15	11	2	12
43	0	Travel_Rarely	Sales	3	Marketing	Female	4	Manager	Married	16064	5	Y	Yes	22	4	22	17	13	1	9
40	0	Travel_Rarely	Research & Development	3	Life Sciences	Female	4	Manufacturing Director	Single	13237	7	Y	No	15	3	22	20	6	5	13
31	0	Travel_Rarely	Sales	4	Marketing	Female	2	Sales Executive	Married	5468	1	Y	No	14	3	13	12	7	5	7
38	0	Travel_Rarely	Sales	3	Life Sciences	Male	2	Sales Executive	Married	9924	0	Y	No	11	3	10	9	8	7	7
31	0	Travel_Rarely	Research & Development	4	Life Sciences	Male	1	Research Scientist	Divorced	2695	0	Y	Yes	18	3	3	2	2	2	2
40	0	Non-Travel	Sales	3	Other	Male	3	Sales Executive	Divorced	10932	3	Y	No	15	3	20	1	0	0	1
28	1	Travel_Frequently	Research & Development	2	Medical	Male	1	Laboratory Technician	Single	2561	7	Y	No	11	3	8	0	0	0	0
40	0	Travel_Rarely	Sales	4	Marketing	Male	3	Sales Executive	Divorced	9705	2	Y	No	12	3	11	1	0	0	0
34	0	Travel_Rarely	Sales	3	Other	Male	2	Sales Executive	Single	6274	1	Y	No	22	4	6	6	5	1	4
48	0	Travel_Rarely	Research & Development	2	Technical Degree	Male	1	Laboratory Technician	Single	2559	5	Y	No	11	3	7	1	0	0	0
27	0	Non-Travel	Research & Development	3	Medical	Male	1	Research Scientist	Married	1706	1	Y	No	11	3	0	0	0	0	0
41	1	Travel_Frequently	Sales	3	Marketing	Male	2	Sales Executive	Single	9355	1	Y	No	18	3	8	8	7	7	7
35	0	Travel_Frequently	Research & Development	4	Other	Male	1	Laboratory Technician	Married	2376	1	Y	No	13	3	2	2	2	2	2
35	0	Travel_Rarely	Sales	4	Medical	Male	2	Sales Executive	Married	5561	0	Y	No	16	3	6	5	3	0	4
35	0	Travel_Rarely	Research & Development	3	Life Sciences	Male	2	Laboratory Technician	Married	3407	1	Y	No	17	3	10	10	9	6	8
34	0	Non-Travel	Sales	3	Life Sciences	Male	2	Sales Executive	Divorced	4001	1	Y	Yes	14	3	15	15	14	0	7
50	0	Travel_Rarely	Research & Development	4	Medical	Male	5	Research Director	Married	19237	2	Y	Yes	11	3	29	8	1	7	7
30	0	Travel_Rarely	Sales	2	Other	Male	3	Sales Executive	Divorced	7264	5	Y	No	11	3	10	8	4	7	7
45	0	Travel_Rarely	Research & Development	3	Life Sciences	Male	3	Research Scientist	Divorced	9724	2	Y	No	17	3	25	1	0	0	0
37	0	Travel_Rarely	Research & Development	4	Life Sciences	Male	2	Manufacturing Director	Single	4197	2	Y	Yes	12	3	18	1	0	0	1
39	1	Travel_Frequently	Research & Development	3	Life Sciences	Male	4	Healthcare Representative	Divorced	12169	7	Y	No	11	3	21	18	7	11	5
34	0	Non-Travel	Sales	4	Marketing	Female	2	Sales Executive	Married	6538	9	Y	No	15	3	6	3	2	1	2
27	0	Travel_Rarely	Research & Development	2	Medical	Male	1	Laboratory Technician	Divorced	3816	1	Y	No	11	3	5	5	2	0	4
41	0	Travel_Frequently	Sales	3	Marketing	Female	2	Sales Executive	Divorced	4103	0	Y	No	17	3	10	9	3	1	7
30	0	Travel_Rarely	Sales	3	Technical Degree	Female	2	Sales Executive	Single	6577	0	Y	No	11	3	6	5	4	4	4
41	0	Non-Travel	Human Resources	3	Human Resources	Male	2	Human Resources	Married	6430	6	Y	No	19	3	10	3	2	1	2
34	0	Travel_Rarely	Sales	4	Life Sciences	Male	2	Sales Executive	Single	5337	1	Y	No	12	3	10	10	7	5	7
53	1	Travel_Rarely	Sales	4	Life Sciences	Male	3	Sales Executive	Single	10448	6	Y	Yes	13	3	15	2	2	2	2
41	0	Travel_Rarely	Sales	3	Marketing	Male	3	Sales Executive	Single	9241	1	Y	No	12	3	10	10	8	8	7
29	0	Travel_Rarely	Research & Development	3	Life Sciences	Male	1	Laboratory Technician	Single	2062	3	Y	No	14	3	11	3	2	1	2
45	0	Travel_Rarely	Sales	2	Technical Degree	Male	2	Sales Representative	Single	6632	0	Y	No	13	3	9	8	7	3	1
34	0	Travel_Rarely	Research & Development	3	Medical	Male	2	Laboratory Technician	Married	4404	2	Y	No	12	3	6	4	3	1	2
34	0	Travel_Rarely	Research & Development	4	Medical	Female	1	Research Scientist	Single	4381	1	Y	No	11	3	6	6	5	1	3
18	1	Travel_Rarely	Research & Development	3	Life Sciences	Male	1	Laboratory Technician	Single	1420	1	Y	No	13	3	0	0	0	0	0
39	0	Travel_Rarely	Research & Development	2	Medical	Male	2	Manufacturing Director	Married	5151	1	Y	No	25	4	10	10	0	7	9
36	0	Travel_Rarely	Sales	2	Marketing	Male	2	Sales Executive	Married	5507	2	Y	No	16	3	12	4	2	1	3
35	0	Travel_Rarely	Research & Development	1	Medical	Female	1	Research Scientist	Single	2559	1	Y	No	11	3	6	6	5	1	1
42	0	Travel_Rarely	Human Resources	3	Human Resources	Female	4	Manager	Married	16799	0	Y	No	14	3	21	20	7	0	9
26	0	Travel_Rarely	Research & Development	3	Other	Male	1	Laboratory Technician	Single	3578	0	Y	No	12	3	8	7	7	0	7
34	0	Travel_Rarely	Sales	3	Marketing	Female	2	Sales Executive	Married	6712	1	Y	No	21	4	8	8	7	1	7
36	0	Travel_Frequently	Human Resources	1	Human Resources	Male	2	Human Resources	Single	3886	1	Y	No	21	4	10	10	1	0	8
21	1	Travel_Frequently	Sales	1	Technical Degree	Female	1	Sales Representative	Single	2174	1	Y	Yes	11	3	3	3	2	1	2
37	1	Travel_Rarely	Sales	4	Life Sciences	Male	3	Sales Executive	Married	10609	5	Y	No	11	3	17	14	1	11	7
44	0	Travel_Rarely	Human Resources	4	Life Sciences	Female	2	Human Resources	Single	5985	4	Y	No	11	3	10	2	2	0	2
36	0	Travel_Rarely	Research & Development	3	Other	Female	2	Manufacturing Director	Married	5228	0	Y	No	15	3	10	9	7	0	5
39	0	Travel_Rarely	Research & Development	1	Medical	Male	4	Manager	Married	17068	1	Y	Yes	14	3	21	21	9	11	10
29	0	Travel_Rarely	Research & Development	1	Medical	Female	1	Laboratory Technician	Divorced	2532	6	Y	No	14	3	8	4	3	0	3
35	0	Travel_Rarely	Research & Development	3	Life Sciences	Male	3	Manufacturing Director	Divorced	10274	2	Y	No	18	3	15	7	7	6	4
42	0	Travel_Frequently	Research & Development	2	Medical	Female	1	Laboratory Technician	Single	3673	1	Y	No	13	3	12	12	9	5	8
32	0	Travel_Rarely	Sales	1	Marketing	Male	2	Sales Executive	Married	4078	0	Y	Yes	13	3	4	3	2	1	2
19	0	Travel_Rarely	Research & Development	2	Life Sciences	Male	1	Research Scientist	Single	2552	1	Y	No	25	4	1	1	1	0	0
42	0	Travel_Rarely	Research & Development	3	Life Sciences	Male	5	Manager	Married	18880	5	Y	No	11	3	24	22	6	4	14
37	0	Travel_Rarely	Research & Development	3	Life Sciences	Male	1	Research Scientist	Married	3564	1	Y	Yes	12	3	8	8	7	1	7
35	0	Travel_Rarely	Research & Development	4	Medical	Male	1	Laboratory Technician	Married	2705	0	Y	No	16	3	6	5	4	0	3
29	1	Travel_Rarely	Research & Development	3	Technical Degree	Female	1	Laboratory Technician	Divorced	3339	3	Y	Yes	13	3	10	7	7	7	7
45	0	Travel_Rarely	Research & Development	3	Medical	Male	3	Healthcare Representative	Divorced	10851	2	Y	Yes	18	3	24	7	7	0	7
55	0	Travel_Rarely	Research & Development	3	Life Sciences	Female	4	Manager	Single	16659	2	Y	Yes	13	3	30	5	4	1	2
34	0	Travel_Rarely	Research & Development	3	Life Sciences	Male	1	Laboratory Technician	Divorced	2008	1	Y	No	14	3	1	1	0	1	0
36	0	Travel_Rarely	Research & Development	1	Life Sciences	Male	2	Healthcare Representative	Married	6586	0	Y	Yes	17	3	17	16	8	4	11
34	0	Travel_Rarely	Research & Development	4	Life Sciences	Female	2	Research Scientist	Divorced	4505	6	Y	No	15	3	12	1	0	0	0
29	0	Travel_Frequently	Research & Development	1	Medical	Male	1	Laboratory Technician	Married	3812	1	Y	No	13	3	11	11	8	3	10
37	0	Travel_Rarely	Research & Development	3	Life Sciences	Female	1	Laboratory Technician	Divorced	3034	1	Y	No	12	3	18	18	7	12	17
33	0	Travel_Rarely	Research & Development	4	Life Sciences	Male	1	Research Scientist	Married	3143	6	Y	No	19	3	14	10	8	7	6
36	0	Travel_Rarely	Human Resources	3	Human Resources	Male	1	Human Resources	Married	2143	4	Y	No	13	3	8	5	2	0	4
35	0	Travel_Frequently	Research & Development	4	Life Sciences	Male	2	Healthcare Representative	Married	5689	1	Y	Yes	14	3	10	10	2	0	2
39	0	Travel_Frequently	Research & Development	1	Life Sciences	Female	1	Laboratory Technician	Married	3755	1	Y	No	11	3	8	8	3	0	7
40	1	Travel_Rarely	Sales	2	Marketing	Male	2	Sales Executive	Married	6380	2	Y	Yes	12	3	8	6	4	1	0
37	0	Travel_Rarely	Research & Development	2	Medical	Female	1	Research Scientist	Married	3920	2	Y	No	14	3	17	3	1	0	2
49	0	Travel_Frequently	Research & Development	1	Life Sciences	Male	5	Research Director	Married	19161	3	Y	No	15	3	28	5	4	4	3
39	0	Travel_Rarely	Sales	4	Life Sciences	Male	2	Sales Executive	Married	6120	3	Y	Yes	12	3	8	5	4	1	4
47	0	Travel_Rarely	Sales	2	Life Sciences	Female	2	Sales Executive	Single	4163	1	Y	Yes	17	3	9	9	0	0	7
29	1	Travel_Rarely	Research & Development	1	Medical	Male	1	Research Scientist	Single	2389	1	Y	Yes	13	3	4	4	3	0	1
41	0	Travel_Rarely	Research & Development	4	Life Sciences	Male	1	Laboratory Technician	Married	4766	3	Y	Yes	11	3	6	1	0	0	0
24	0	Travel_Frequently	Sales	3	Medical	Male	1	Sales Representative	Married	2400	0	Y	No	13	3	3	2	2	2	1
45	0	Travel_Rarely	Research & Development	3	Medical	Female	1	Research Scientist	Married	4477	4	Y	Yes	19	3	7	3	2	0	2
44	0	Non-Travel	Research & Development	3	Medical	Male	1	Laboratory Technician	Single	3708	2	Y	No	14	3	9	5	2	1	4
32	0	Travel_Frequently	Research & Development	3	Life Sciences	Male	1	Laboratory Technician	Married	2794	1	Y	No	20	4	5	5	1	0	3
29	0	Travel_Rarely	Human Resources	3	Other	Male	3	Human Resources	Single	7988	1	Y	No	13	3	10	10	9	0	9
23	0	Travel_Rarely	Research & Development	2	Life Sciences	Male	1	Research Scientist	Married	1223	1	Y	No	22	4	1	1	0	0	1
35	1	Travel_Rarely	Sales	2	Medical	Male	2	Sales Executive	Divorced	5440	6	Y	Yes	14	3	7	2	2	2	2
26	0	Travel_Rarely	Research & Development	2	Life Sciences	Female	1	Research Scientist	Married	2933	1	Y	Yes	13	3	1	1	0	1	0
35	1	Travel_Rarely	Sales	3	Technical Degree	Male	3	Sales Executive	Single	9582	0	Y	Yes	22	4	9	8	7	4	7
34	0	Travel_Rarely	Sales	3	Technical Degree	Male	3	Sales Executive	Married	7083	1	Y	Yes	14	3	10	10	9	8	6
30	0	Travel_Rarely	Research & Development	4	Life Sciences	Male	2	Laboratory Technician	Divorced	3491	1	Y	No	13	3	10	10	7	8	9
33	0	Non-Travel	Sales	2	Marketing	Male	2	Sales Executive	Married	6146	0	Y	No	13	3	8	7	7	0	7
33	0	Non-Travel	Research & Development	2	Medical	Male	1	Laboratory Technician	Divorced	2008	1	Y	No	12	3	1	1	1	0	0
33	0	Travel_Frequently	Research & Development	4	Life Sciences	Female	1	Research Scientist	Married	2909	1	Y	Yes	11	3	8	8	7	3	0
58	1	Travel_Frequently	Research & Development	1	Life Sciences	Male	1	Laboratory Technician	Divorced	2380	9	Y	Yes	14	3	3	1	0	0	0
32	0	Travel_Rarely	Research & Development	2	Life Sciences	Male	1	Research Scientist	Divorced	3298	0	Y	Yes	12	3	7	6	2	0	5
54	0	Travel_Frequently	Research & Development	4	Medical	Female	4	Manager	Divorced	16032	3	Y	No	20	4	26	14	9	1	12
35	0	Travel_Rarely	Human Resources	4	Technical Degree	Male	1	Human Resources	Single	4323	1	Y	No	17	3	6	5	4	1	4
47	0	Travel_Rarely	Research & Development	2	Other	Female	4	Manager	Married	16752	1	Y	Yes	11	3	26	26	14	3	0
40	0	Travel_Rarely	Research & Development	3	Medical	Female	2	Laboratory Technician	Married	3448	6	Y	No	22	4	20	1	0	0	0
56	0	Travel_Rarely	Human Resources	4	Life Sciences	Male	5	Manager	Single	19717	6	Y	No	14	3	36	7	3	7	7
54	0	Travel_Rarely	Research & Development	3	Life Sciences	Male	4	Research Director	Married	17779	3	Y	No	14	3	36	10	9	0	9
19	1	Travel_Rarely	Sales	3	Other	Male	1	Sales Representative	Single	2121	1	Y	Yes	13	3	1	1	0	0	0
29	0	Travel_Rarely	Research & Development	5	Other	Male	1	Laboratory Technician	Single	3983	0	Y	No	17	3	4	3	2	2	2
31	0	Travel_Rarely	Sales	2	Life Sciences	Male	1	Sales Representative	Married	3067	0	Y	No	19	3	3	2	2	1	2
31	0	Travel_Frequently	Research & Development	4	Medical	Male	3	Research Director	Divorced	13675	9	Y	No	12	3	9	2	2	2	2
32	0	Travel_Rarely	Sales	3	Marketing	Male	2	Sales Executive	Single	5396	1	Y	No	12	3	10	10	7	0	8
30	0	Non-Travel	Research & Development	3	Technical Degree	Male	1	Research Scientist	Divorced	1274	1	Y	No	13	3	1	1	0	0	0
26	0	Travel_Rarely	Research & Development	3	Life Sciences	Female	1	Research Scientist	Married	2061	1	Y	No	21	4	1	1	0	0	0
35	0	Travel_Rarely	Research & Development	3	Life Sciences	Female	3	Manager	Divorced	11996	7	Y	No	18	3	10	7	7	6	2
26	0	Travel_Rarely	Research & Development	3	Other	Female	1	Research Scientist	Married	2368	1	Y	No	19	3	5	5	4	4	3
44	0	Travel_Rarely	Research & Development	3	Life Sciences	Male	1	Research Scientist	Single	3420	1	Y	No	13	3	6	5	2	1	3
27	0	Travel_Frequently	Research & Development	2	Life Sciences	Male	3	Manufacturing Director	Divorced	8793	1	Y	No	21	4	9	9	7	1	7
18	0	Travel_Rarely	Sales	3	Medical	Female	1	Sales Representative	Single	1200	1	Y	No	12	3	0	0	0	0	0
47	0	Travel_Rarely	Research & Development	3	Medical	Male	3	Healthcare Representative	Single	8633	2	Y	No	23	4	25	17	14	12	11
52	0	Travel_Rarely	Sales	4	Marketing	Male	4	Manager	Married	16856	1	Y	No	11	3	34	34	6	1	16
43	0	Non-Travel	Research & Development	3	Medical	Male	1	Research Scientist	Divorced	2089	4	Y	No	14	3	7	5	4	2	2
27	0	Travel_Rarely	Research & Development	3	Other	Male	1	Laboratory Technician	Divorced	4066	1	Y	No	11	3	7	7	7	0	7
29	0	Travel_Rarely	Sales	2	Medical	Female	2	Sales Executive	Married	5561	1	Y	No	14	3	6	6	0	1	2
33	0	Travel_Rarely	Human Resources	2	Human Resources	Male	1	Human Resources	Divorced	2277	3	Y	Yes	11	3	7	4	3	0	3
27	0	Non-Travel	Sales	1	Marketing	Male	2	Sales Executive	Married	6349	0	Y	Yes	13	3	6	5	4	1	4
57	0	Travel_Rarely	Research & Development	2	Life Sciences	Male	2	Research Scientist	Married	4900	0	Y	No	24	4	13	12	9	2	8
43	0	Travel_Rarely	Research & Development	2	Life Sciences	Male	4	Research Director	Married	17159	6	Y	No	24	4	22	4	1	1	0
40	0	Travel_Rarely	Sales	4	Medical	Male	5	Manager	Single	19833	1	Y	No	14	3	21	21	8	12	8
46	0	Travel_Frequently	Sales	4	Marketing	Male	2	Sales Executive	Single	5772	4	Y	Yes	21	4	14	9	6	0	8
37	0	Travel_Rarely	Research & Development	2	Medical	Male	2	Manufacturing Director	Divorced	6347	7	Y	No	16	3	8	6	2	0	4
54	0	Travel_Rarely	Research & Development	4	Medical	Female	2	Manufacturing Director	Divorced	5485	9	Y	Yes	11	3	9	5	3	1	4
39	0	Travel_Rarely	Research & Development	3	Medical	Male	2	Manufacturing Director	Married	5295	4	Y	No	21	4	7	5	4	1	0
42	1	Travel_Frequently	Research & Development	3	Medical	Male	1	Research Scientist	Divorced	2759	6	Y	Yes	12	3	7	2	2	2	2
31	0	Travel_Rarely	Research & Development	3	Medical	Female	1	Laboratory Technician	Divorced	3978	8	Y	No	12	3	4	2	2	2	2
31	0	Travel_Rarely	Research & Development	5	Life Sciences	Female	4	Research Director	Single	16422	3	Y	No	11	3	9	3	2	1	0
32	0	Travel_Rarely	Research & Development	4	Life Sciences	Female	2	Research Scientist	Married	6322	1	Y	Yes	12	3	6	6	4	0	5
26	0	Travel_Rarely	Research & Development	3	Life Sciences	Female	1	Laboratory Technician	Married	2659	1	Y	Yes	13	3	3	3	2	0	2
25	0	Travel_Rarely	Research & Development	1	Other	Male	1	Laboratory Technician	Divorced	3977	6	Y	Yes	19	3	7	2	2	0	2
36	0	Travel_Frequently	Research & Development	4	Life Sciences	Male	1	Laboratory Technician	Married	3688	4	Y	No	18	3	4	1	0	0	0
38	0	Travel_Frequently	Research & Development	3	Life Sciences	Male	2	Research Scientist	Married	4735	7	Y	No	15	3	19	13	11	2	9
34	0	Travel_Frequently	Research & Development	4	Medical	Male	1	Research Scientist	Divorced	3815	1	Y	Yes	17	3	5	5	3	2	0
35	0	Travel_Rarely	Sales	4	Marketing	Male	2	Sales Executive	Single	4312	0	Y	No	14	3	16	15	13	2	8
53	0	Travel_Rarely	Sales	1	Medical	Female	2	Sales Executive	Single	8381	7	Y	No	20	4	18	14	7	8	10
36	0	Travel_Rarely	Research & Development	2	Life Sciences	Male	2	Healthcare Representative	Divorced	6842	6	Y	No	20	4	13	5	4	0	4
40	0	Non-Travel	Research & Development	4	Other	Male	2	Laboratory Technician	Divorced	3975	3	Y	No	11	3	11	8	7	0	7
50	0	Travel_Rarely	Sales	4	Medical	Female	5	Manager	Divorced	19517	3	Y	No	11	3	32	7	0	0	6
31	0	Travel_Rarely	Research & Development	2	Medical	Female	2	Manufacturing Director	Married	4306	1	Y	No	12	3	13	13	10	3	12
22	0	Non-Travel	Research & Development	2	Medical	Male	1	Laboratory Technician	Divorced	2935	1	Y	Yes	13	3	1	1	0	0	0
42	0	Travel_Rarely	Research & Development	3	Medical	Male	1	Laboratory Technician	Married	4841	4	Y	No	14	3	4	1	0	0	0
32	0	Travel_Rarely	Research & Development	4	Life Sciences	Female	1	Laboratory Technician	Single	2837	1	Y	No	13	3	6	6	2	4	1
44	1	Travel_Rarely	Human Resources	2	Medical	Male	3	Human Resources	Married	10482	9	Y	No	14	3	24	20	6	3	6
40	0	Travel_Rarely	Research & Development	4	Technical Degree	Male	3	Healthcare Representative	Married	10322	4	Y	No	20	4	14	11	10	11	1
29	0	Travel_Frequently	Sales	3	Technical Degree	Female	1	Sales Representative	Married	2157	1	Y	No	15	3	3	3	1	0	2
40	0	Travel_Rarely	Research & Development	1	Medical	Female	1	Research Scientist	Single	2342	0	Y	Yes	20	4	5	4	2	2	3
31	0	Travel_Rarely	Research & Development	1	Life Sciences	Male	3	Manufacturing Director	Divorced	10648	1	Y	No	25	4	13	13	8	0	8
36	0	Travel_Frequently	Research & Development	4	Life Sciences	Male	2	Laboratory Technician	Married	5562	3	Y	Yes	13	3	9	3	2	0	2
37	0	Non-Travel	Sales	4	Medical	Male	3	Sales Executive	Divorced	8834	1	Y	No	13	3	9	9	5	7	7
40	0	Non-Travel	Research & Development	2	Life Sciences	Male	1	Research Scientist	Divorced	3544	9	Y	No	16	3	6	4	2	0	0
32	0	Travel_Rarely	Research & Development	4	Life Sciences	Male	2	Manufacturing Director	Single	9679	8	Y	No	24	4	8	1	0	0	0
30	1	Travel_Rarely	Sales	3	Life Sciences	Male	2	Sales Executive	Married	9714	1	Y	No	11	3	10	10	8	6	7
51	0	Travel_Rarely	Research & Development	3	Life Sciences	Male	5	Research Director	Single	19537	7	Y	No	13	3	23	20	18	15	15
31	0	Travel_Rarely	Research & Development	2	Life Sciences	Male	1	Laboratory Technician	Married	2218	1	Y	No	12	3	4	4	2	3	2
35	0	Travel_Rarely	Research & Development	5	Life Sciences	Male	2	Research Scientist	Married	5208	1	Y	No	11	3	16	16	15	1	10
33	0	Travel_Rarely	Research & Development	3	Medical	Male	3	Research Director	Married	11691	0	Y	No	11	3	14	13	9	3	7
58	0	Travel_Rarely	Sales	3	Life Sciences	Female	4	Manager	Married	17875	4	Y	Yes	13	3	29	1	0	0	0
40	1	Travel_Rarely	Sales	4	Marketing	Male	3	Sales Executive	Single	9094	2	Y	Yes	12	3	9	5	4	1	0
41	0	Travel_Rarely	Research & Development	3	Life Sciences	Male	1	Research Scientist	Married	2782	3	Y	No	22	4	12	5	3	1	0
55	1	Travel_Rarely	Sales	4	Marketing	Male	4	Sales Executive	Single	13695	6	Y	Yes	17	3	24	19	7	3	8
54	0	Travel_Rarely	Research & Development	3	Medical	Female	4	Research Director	Single	17328	6	Y	No	19	3	29	20	7	12	7
34	0	Travel_Rarely	Sales	1	Life Sciences	Female	2	Sales Executive	Married	5714	1	Y	No	20	4	6	6	5	1	3
38	0	Travel_Rarely	Sales	2	Medical	Female	2	Sales Executive	Divorced	5605	1	Y	Yes	24	4	8	8	0	7	7
45	0	Travel_Rarely	Sales	3	Life Sciences	Female	2	Sales Executive	Single	4850	8	Y	No	15	3	8	5	3	0	1
39	1	Travel_Rarely	Research & Development	3	Medical	Male	1	Research Scientist	Single	3904	0	Y	No	13	3	6	5	2	0	3
55	0	Travel_Rarely	Research & Development	3	Technical Degree	Male	1	Research Scientist	Divorced	3537	5	Y	No	12	3	8	4	2	1	2
35	0	Travel_Rarely	Sales	5	Marketing	Male	3	Sales Executive	Married	7295	1	Y	No	13	3	10	10	8	0	6
43	0	Travel_Frequently	Sales	3	Life Sciences	Male	2	Sales Executive	Married	6804	3	Y	No	18	3	7	2	2	2	2
38	0	Travel_Rarely	Sales	3	Life Sciences	Male	3	Sales Executive	Divorced	10609	0	Y	No	12	3	17	16	10	5	13
34	1	Non-Travel	Research & Development	4	Technical Degree	Male	1	Research Scientist	Married	2307	1	Y	Yes	23	4	5	5	2	3	0
40	0	Travel_Rarely	Sales	2	Medical	Male	2	Sales Executive	Married	7457	2	Y	Yes	22	4	6	4	3	0	2
26	0	Travel_Frequently	Research & Development	2	Medical	Male	2	Healthcare Representative	Married	4741	1	Y	Yes	13	3	5	5	3	3	3
52	0	Non-Travel	Sales	4	Life Sciences	Male	5	Manager	Single	19068	1	Y	Yes	18	3	33	33	7	15	12
35	0	Travel_Rarely	Research & Development	4	Medical	Male	1	Laboratory Technician	Married	2660	7	Y	Yes	11	3	5	2	2	2	2
37	0	Travel_Frequently	Sales	4	Marketing	Male	1	Sales Representative	Divorced	2793	4	Y	No	17	3	13	9	8	5	8
37	0	Travel_Rarely	Research & Development	2	Medical	Female	2	Healthcare Representative	Divorced	5731	7	Y	No	13	3	9	6	2	1	3
35	0	Travel_Rarely	Sales	4	Life Sciences	Male	3	Sales Executive	Divorced	7823	6	Y	No	13	3	12	10	9	0	8
59	0	Travel_Rarely	Research & Development	3	Life Sciences	Male	1	Research Scientist	Married	2177	3	Y	No	17	3	7	1	0	0	0
40	0	Travel_Rarely	Research & Development	3	Life Sciences	Male	2	Research Scientist	Single	4661	1	Y	No	13	3	9	9	8	8	8
38	0	Travel_Rarely	Research & Development	2	Medical	Female	1	Laboratory Technician	Married	3306	7	Y	No	19	3	7	0	0	0	0
31	0	Travel_Rarely	Sales	3	Life Sciences	Male	3	Manager	Divorced	11557	9	Y	No	21	4	10	5	4	0	1
56	0	Travel_Rarely	Research & Development	4	Technical Degree	Female	5	Manager	Divorced	19943	4	Y	No	13	3	28	5	2	4	2
30	0	Travel_Rarely	Research & Development	3	Medical	Male	1	Research Scientist	Married	2141	1	Y	No	12	3	6	6	4	1	1
24	0	Travel_Frequently	Human Resources	3	Medical	Male	1	Human Resources	Married	2145	0	Y	No	14	3	3	2	2	2	1
42	0	Travel_Rarely	Sales	2	Marketing	Male	5	Manager	Married	18303	6	Y	No	13	3	21	1	0	0	0
35	0	Travel_Frequently	Research & Development	4	Life Sciences	Male	2	Research Scientist	Single	4249	1	Y	Yes	11	3	9	9	6	1	1
29	0	Travel_Rarely	Research & Development	2	Life Sciences	Male	1	Research Scientist	Married	2700	1	Y	No	24	4	10	10	7	0	7
41	0	Non-Travel	Sales	2	Life Sciences	Male	2	Sales Executive	Single	6230	7	Y	No	14	3	16	14	3	1	10
25	0	Travel_Rarely	Sales	1	Medical	Female	2	Sales Executive	Single	6180	1	Y	No	23	4	6	6	5	1	4
35	0	Travel_Rarely	Sales	4	Life Sciences	Female	1	Sales Representative	Married	2572	1	Y	No	16	3	3	3	2	0	2
31	1	Travel_Rarely	Sales	4	Marketing	Male	3	Sales Executive	Married	8161	2	Y	No	13	3	10	1	0	0	0
31	1	Travel_Frequently	Sales	3	Life Sciences	Female	1	Sales Representative	Single	2785	7	Y	No	14	3	3	1	0	0	0
37	0	Travel_Rarely	Sales	3	Life Sciences	Male	3	Sales Executive	Single	7428	2	Y	No	12	3	12	5	3	1	3
38	0	Travel_Frequently	Research & Development	5	Life Sciences	Female	2	Laboratory Technician	Single	2406	1	Y	No	11	3	10	10	3	9	9
34	0	Travel_Rarely	Sales	2	Life Sciences	Female	2	Sales Executive	Married	6500	5	Y	No	17	3	6	3	2	1	2
24	0	Travel_Frequently	Research & Development	1	Technical Degree	Female	1	Research Scientist	Single	3760	1	Y	Yes	13	3	6	6	3	1	3
42	0	Travel_Frequently	Research & Development	2	Other	Male	1	Laboratory Technician	Married	2093	4	Y	No	17	3	8	2	2	2	0
33	0	Travel_Frequently	Sales	1	Life Sciences	Male	2	Sales Executive	Married	9998	6	Y	No	13	3	8	5	4	1	2
27	0	Non-Travel	Research & Development	3	Medical	Male	1	Research Scientist	Divorced	2024	6	Y	No	18	3	6	2	2	2	2
21	1	Travel_Rarely	Sales	1	Marketing	Male	1	Sales Representative	Single	2679	1	Y	No	13	3	1	1	0	1	0
27	0	Travel_Rarely	Research & Development	1	Medical	Male	1	Laboratory Technician	Married	3468	9	Y	No	12	3	6	2	2	2	2
26	0	Travel_Rarely	Sales	2	Marketing	Male	2	Sales Executive	Married	6272	1	Y	No	20	4	6	5	3	1	4
41	0	Travel_Rarely	Sales	3	Life Sciences	Male	2	Sales Executive	Divorced	8938	2	Y	No	11	3	14	5	4	0	4
40	0	Non-Travel	Research & Development	5	Life Sciences	Male	2	Healthcare Representative	Married	4876	9	Y	No	14	3	5	3	2	0	2
30	0	Travel_Rarely	Sales	3	Marketing	Male	2	Sales Executive	Married	6578	1	Y	No	18	3	10	10	3	1	4
40	1	Non-Travel	Sales	3	Life Sciences	Female	4	Sales Executive	Single	13194	4	Y	Yes	16	3	22	1	0	0	0
42	0	Travel_Frequently	Sales	3	Marketing	Female	4	Sales Executive	Married	13525	5	Y	No	14	3	23	20	4	4	8
56	0	Travel_Rarely	Sales	5	Marketing	Female	2	Sales Executive	Married	5380	4	Y	No	16	3	6	0	0	0	0
43	0	Travel_Rarely	Research & Development	2	Medical	Female	1	Research Scientist	Divorced	2645	1	Y	No	12	3	6	5	3	1	4
46	1	Travel_Rarely	Research & Development	2	Medical	Female	2	Healthcare Representative	Married	8926	4	Y	No	22	4	13	9	7	3	7
54	0	Travel_Rarely	Research & Development	3	Medical	Female	2	Manufacturing Director	Single	4440	6	Y	Yes	19	3	9	5	2	1	4
23	1	Travel_Rarely	Research & Development	3	Life Sciences	Male	1	Laboratory Technician	Married	1601	1	Y	Yes	21	4	1	0	0	0	0
35	0	Travel_Frequently	Sales	5	Life Sciences	Male	3	Sales Executive	Married	9069	1	Y	No	22	4	9	9	8	1	8
31	0	Travel_Frequently	Research & Development	1	Life Sciences	Female	2	Manufacturing Director	Married	4148	1	Y	No	12	3	4	4	3	0	3
27	0	Non-Travel	Research & Development	3	Medical	Male	1	Research Scientist	Divorced	2566	1	Y	Yes	15	3	1	1	1	0	1
37	1	Travel_Rarely	Human Resources	4	Human Resources	Male	1	Human Resources	Divorced	2073	4	Y	Yes	22	4	7	3	2	0	2
45	0	Travel_Rarely	Human Resources	3	Life Sciences	Female	3	Human Resources	Married	9756	4	Y	No	21	4	9	5	0	0	3
34	0	Travel_Rarely	Research & Development	5	Life Sciences	Female	2	Manufacturing Director	Divorced	5121	3	Y	No	14	3	7	0	0	0	0
34	0	Travel_Rarely	Research & Development	3	Medical	Female	3	Manager	Single	11631	2	Y	No	12	3	14	11	10	5	8
49	0	Travel_Rarely	Research & Development	4	Medical	Female	2	Manufacturing Director	Married	6567	1	Y	No	14	3	16	15	11	5	11
30	1	Travel_Rarely	Sales	3	Medical	Male	1	Sales Representative	Single	1081	1	Y	No	13	3	1	1	0	0	0
43	0	Travel_Rarely	Research & Development	3	Technical Degree	Male	1	Laboratory Technician	Divorced	4876	5	Y	No	12	3	8	6	4	0	2
35	0	Travel_Rarely	Research & Development	1	Life Sciences	Female	2	Healthcare Representative	Married	4014	1	Y	Yes	25	4	10	10	6	0	7
29	0	Travel_Rarely	Research & Development	4	Medical	Female	1	Research Scientist	Single	3785	1	Y	No	14	3	5	5	4	0	4
37	0	Travel_Rarely	Research & Development	4	Life Sciences	Male	2	Manufacturing Director	Divorced	5993	1	Y	No	18	3	7	7	5	0	7
54	0	Travel_Rarely	Sales	3	Marketing	Female	2	Sales Executive	Married	5940	2	Y	No	14	3	16	6	2	0	5
30	0	Travel_Frequently	Research & Development	4	Life Sciences	Male	1	Research Scientist	Divorced	3761	9	Y	No	12	3	10	5	4	0	3
35	0	Travel_Rarely	Research & Development	2	Life Sciences	Male	1	Laboratory Technician	Married	2690	1	Y	No	18	3	1	1	0	0	1
38	0	Travel_Rarely	Research & Development	3	Medical	Male	2	Healthcare Representative	Married	5811	3	Y	Yes	16	3	15	1	0	1	0
28	0	Travel_Rarely	Research & Development	3	Medical	Female	3	Manufacturing Director	Divorced	7655	0	Y	No	17	3	10	9	7	1	7
59	0	Travel_Frequently	Sales	1	Life Sciences	Female	2	Sales Executive	Single	5473	7	Y	No	11	3	20	4	3	1	3
59	0	Travel_Rarely	Sales	3	Life Sciences	Female	2	Sales Executive	Single	5171	5	Y	No	17	3	13	6	1	0	5
47	0	Travel_Frequently	Sales	1	Medical	Male	2	Sales Representative	Single	2976	3	Y	No	19	3	5	0	0	0	0
41	0	Travel_Rarely	Sales	1	Life Sciences	Male	3	Sales Executive	Divorced	8189	3	Y	Yes	13	3	12	9	7	0	7
51	0	Travel_Rarely	Research & Development	3	Medical	Male	2	Manufacturing Director	Divorced	5482	5	Y	No	18	3	13	4	1	1	2
34	0	Travel_Rarely	Sales	2	Medical	Female	2	Sales Executive	Single	6125	1	Y	No	12	3	10	10	8	9	6
40	0	Travel_Rarely	Research & Development	4	Life Sciences	Male	4	Manager	Divorced	16823	2	Y	No	11	3	22	19	7	11	16
55	0	Travel_Rarely	Research & Development	3	Medical	Female	4	Manager	Divorced	14756	2	Y	Yes	14	3	21	5	0	0	2
35	0	Travel_Rarely	Research & Development	3	Medical	Male	1	Laboratory Technician	Single	2450	1	Y	No	19	3	3	3	0	1	2
43	0	Travel_Rarely	Research & Development	2	Life Sciences	Male	4	Research Director	Married	17603	1	Y	No	24	4	14	14	10	6	11
41	0	Travel_Rarely	Research & Development	4	Life Sciences	Male	1	Laboratory Technician	Divorced	2289	1	Y	No	20	4	5	5	3	0	4
36	0	Travel_Rarely	Sales	2	Life Sciences	Male	2	Sales Executive	Married	6201	1	Y	Yes	14	3	18	18	14	4	11
46	0	Travel_Rarely	Research & Development	4	Technical Degree	Male	2	Manufacturing Director	Divorced	7379	2	Y	No	11	3	12	6	3	1	4
41	0	Travel_Rarely	Research & Development	3	Life Sciences	Male	2	Healthcare Representative	Single	6870	3	Y	No	12	3	11	3	2	1	2
27	0	Travel_Rarely	Sales	3	Marketing	Male	2	Sales Executive	Single	4105	1	Y	No	14	3	7	7	7	0	7
35	0	Travel_Rarely	Research & Development	4	Life Sciences	Female	1	Research Scientist	Single	2506	3	Y	No	13	3	7	2	2	2	2
45	0	Non-Travel	Sales	4	Life Sciences	Female	2	Sales Executive	Married	5593	1	Y	No	13	3	15	15	10	4	12
42	0	Travel_Rarely	Sales	1	Life Sciences	Male	2	Sales Executive	Married	4907	1	Y	No	25	4	20	20	16	11	6
39	0	Travel_Rarely	Research & Development	1	Life Sciences	Female	4	Manufacturing Director	Married	12742	1	Y	No	16	3	21	21	6	11	8
42	0	Travel_Rarely	Sales	2	Medical	Female	2	Sales Executive	Single	6244	7	Y	No	17	3	10	5	4	0	3
32	0	Travel_Rarely	Research & Development	4	Medical	Female	2	Manufacturing Director	Married	6725	1	Y	No	12	3	8	8	7	6	3
29	0	Travel_Rarely	Research & Development	3	Life Sciences	Male	2	Healthcare Representative	Divorced	6623	1	Y	Yes	11	3	6	6	0	1	0
32	0	Travel_Rarely	Research & Development	1	Life Sciences	Male	1	Research Scientist	Single	2956	1	Y	No	13	3	1	1	0	0	0
29	0	Travel_Rarely	Research & Development	2	Life Sciences	Female	2	Laboratory Technician	Single	4193	0	Y	Yes	12	3	10	9	5	0	8
40	0	Travel_Rarely	Research & Development	1	Medical	Female	2	Healthcare Representative	Divorced	6377	5	Y	No	20	4	15	12	11	11	8
33	0	Travel_Frequently	Sales	3	Life Sciences	Female	2	Sales Executive	Married	5376	2	Y	No	19	3	10	5	3	1	3
46	0	Travel_Rarely	Sales	3	Life Sciences	Male	3	Sales Executive	Divorced	10368	4	Y	Yes	12	3	13	10	6	0	3
29	1	Travel_Rarely	Sales	3	Marketing	Female	1	Sales Representative	Single	2760	1	Y	No	13	3	2	2	2	2	2
38	0	Travel_Rarely	Research & Development	2	Life Sciences	Male	3	Research Director	Divorced	11510	0	Y	Yes	14	3	12	11	10	2	9
33	0	Travel_Frequently	Research & Development	4	Life Sciences	Female	3	Manager	Married	11878	6	Y	No	11	3	12	10	6	8	8
24	0	Travel_Rarely	Research & Development	3	Medical	Male	1	Laboratory Technician	Single	3597	8	Y	No	22	4	6	4	3	1	2
47	1	Non-Travel	Research & Development	4	Life Sciences	Male	3	Manager	Married	11849	1	Y	Yes	12	3	10	10	7	9	9
27	0	Travel_Rarely	Research & Development	3	Life Sciences	Female	1	Research Scientist	Single	2318	1	Y	No	19	3	1	1	1	0	0
46	0	Travel_Rarely	Research & Development	2	Life Sciences	Male	5	Research Director	Married	19081	5	Y	No	11	3	25	4	2	0	3
40	0	Travel_Frequently	Research & Development	3	Medical	Female	2	Research Scientist	Divorced	5605	1	Y	No	11	3	20	20	7	2	13
35	1	Travel_Rarely	Research & Development	4	Other	Male	1	Laboratory Technician	Divorced	3743	1	Y	Yes	24	4	5	4	2	0	2
47	1	Travel_Frequently	Sales	3	Life Sciences	Male	4	Sales Executive	Married	12936	7	Y	No	11	3	25	23	5	14	10
40	0	Travel_Rarely	Research & Development	4	Life Sciences	Male	1	Laboratory Technician	Married	2406	8	Y	No	19	3	8	1	0	0	0
28	0	Travel_Rarely	Research & Development	2	Medical	Male	2	Laboratory Technician	Divorced	4558	1	Y	No	12	3	10	10	0	1	8
53	0	Travel_Rarely	Research & Development	4	Life Sciences	Female	4	Research Director	Single	14275	6	Y	No	18	3	33	12	9	3	8
29	0	Travel_Frequently	Research & Development	1	Life Sciences	Female	1	Laboratory Technician	Married	3180	0	Y	No	13	3	4	3	2	0	2
34	0	Travel_Rarely	Sales	3	Technical Degree	Female	1	Sales Representative	Divorced	2579	1	Y	Yes	18	3	8	8	2	0	6
55	0	Travel_Rarely	Research & Development	4	Medical	Male	4	Research Director	Divorced	14732	2	Y	No	13	3	31	7	7	0	0
52	0	Travel_Rarely	Research & Development	4	Life Sciences	Male	5	Manager	Married	19999	0	Y	No	14	3	34	33	18	11	9
45	1	Travel_Rarely	Sales	3	Marketing	Female	5	Manager	Single	18824	2	Y	Yes	16	3	26	24	10	1	11
24	0	Travel_Rarely	Sales	2	Other	Female	2	Sales Executive	Married	4999	0	Y	No	21	4	4	3	2	0	2
28	1	Travel_Rarely	Research & Development	3	Technical Degree	Male	1	Laboratory Technician	Divorced	2367	5	Y	No	12	3	6	4	1	0	3
31	0	Travel_Frequently	Research & Development	3	Life Sciences	Male	2	Research Scientist	Married	5003	1	Y	No	21	4	10	10	8	8	7
21	1	Travel_Rarely	Research & Development	1	Other	Female	1	Research Scientist	Single	2693	1	Y	No	19	3	1	1	0	0	0
26	0	Travel_Rarely	Research & Development	2	Life Sciences	Male	1	Research Scientist	Single	2875	1	Y	Yes	20	4	8	8	5	2	2
27	0	Travel_Rarely	Research & Development	3	Life Sciences	Male	1	Research Scientist	Married	2539	1	Y	No	13	3	4	4	2	2	2
36	0	Travel_Rarely	Sales	4	Life Sciences	Female	2	Sales Executive	Single	6815	6	Y	No	13	3	15	1	0	0	0
52	1	Travel_Rarely	Research & Development	4	Medical	Male	2	Research Scientist	Married	4941	2	Y	No	15	3	11	8	2	7	7
30	0	Travel_Rarely	Research & Development	4	Medical	Female	3	Manager	Married	11916	1	Y	Yes	23	4	9	9	1	0	8
30	1	Travel_Frequently	Sales	4	Marketing	Female	2	Sales Executive	Single	6696	5	Y	No	15	3	9	6	3	0	1
31	0	Travel_Rarely	Sales	1	Life Sciences	Male	2	Sales Executive	Single	6582	4	Y	Yes	13	3	10	6	5	0	5
24	1	Travel_Frequently	Research & Development	3	Medical	Male	1	Laboratory Technician	Single	3172	2	Y	Yes	11	3	4	0	0	0	0
31	0	Travel_Rarely	Research & Development	1	Medical	Female	1	Laboratory Technician	Divorced	1129	1	Y	Yes	11	3	1	1	0	0	0
29	0	Travel_Rarely	Research & Development	3	Life Sciences	Male	1	Research Scientist	Married	2451	6	Y	No	18	3	5	1	0	0	0
33	0	Non-Travel	Sales	1	Life Sciences	Female	1	Sales Representative	Single	2342	0	Y	No	19	3	3	2	2	2	2
52	0	Travel_Rarely	Research & Development	2	Technical Degree	Male	2	Research Scientist	Divorced	5577	3	Y	Yes	12	3	18	10	9	6	9
22	1	Travel_Rarely	Research & Development	1	Life Sciences	Female	2	Manufacturing Director	Married	4171	0	Y	Yes	19	3	4	3	2	0	2
49	0	Travel_Frequently	Sales	3	Medical	Male	2	Sales Executive	Married	5390	2	Y	No	14	3	17	9	6	0	8
19	0	Travel_Rarely	Research & Development	3	Life Sciences	Female	1	Research Scientist	Single	2994	1	Y	Yes	12	3	1	1	0	0	1
31	0	Travel_Rarely	Sales	2	Medical	Female	2	Sales Executive	Divorced	6583	2	Y	Yes	11	3	8	5	2	1	4
34	0	Travel_Rarely	Research & Development	2	Medical	Female	2	Healthcare Representative	Single	6142	3	Y	No	11	3	10	5	1	4	3
30	0	Travel_Rarely	Research & Development	3	Life Sciences	Male	1	Laboratory Technician	Married	3833	3	Y	No	21	4	7	2	2	0	2
29	0	Travel_Rarely	Research & Development	3	Life Sciences	Male	1	Research Scientist	Single	2340	1	Y	No	19	3	6	6	5	1	5
27	0	Travel_Rarely	Sales	1	Medical	Female	2	Sales Representative	Married	3540	1	Y	No	21	4	9	9	8	5	8
48	1	Travel_Rarely	Research & Development	2	Life Sciences	Male	3	Laboratory Technician	Single	5381	9	Y	Yes	13	3	23	1	0	0	0
31	0	Travel_Rarely	Research & Development	4	Life Sciences	Female	2	Manufacturing Director	Single	4424	1	Y	No	23	4	11	11	7	1	8
20	1	Travel_Rarely	Sales	3	Medical	Female	1	Sales Representative	Single	2044	1	Y	No	13	3	2	2	2	0	2
44	0	Travel_Rarely	Research & Development	1	Life Sciences	Female	1	Research Scientist	Married	2011	1	Y	No	13	3	10	10	5	7	7
36	1	Travel_Rarely	Research & Development	3	Other	Male	2	Laboratory Technician	Divorced	4834	7	Y	No	14	3	9	1	0	0	0
36	0	Travel_Rarely	Research & Development	3	Medical	Male	2	Healthcare Representative	Married	5237	6	Y	No	13	3	17	7	7	7	7
26	0	Travel_Rarely	Research & Development	2	Medical	Male	1	Laboratory Technician	Married	3955	1	Y	No	16	3	6	5	3	1	3
38	0	Travel_Rarely	Sales	3	Life Sciences	Male	1	Sales Representative	Single	2858	4	Y	No	14	3	20	1	0	0	0
50	0	Travel_Rarely	Research & Development	3	Technical Degree	Male	3	Healthcare Representative	Single	10496	6	Y	No	15	3	20	4	3	1	3
33	0	Travel_Frequently	Sales	3	Medical	Male	2	Sales Executive	Married	4373	0	Y	No	14	3	5	4	3	0	3
44	0	Travel_Frequently	Research & Development	1	Medical	Male	3	Manufacturing Director	Single	10209	5	Y	Yes	18	3	16	2	2	2	2
20	1	Travel_Rarely	Research & Development	1	Medical	Male	1	Research Scientist	Single	1009	1	Y	Yes	11	3	1	1	0	1	1
55	0	Travel_Rarely	Research & Development	2	Medical	Female	5	Manager	Married	19187	4	Y	No	14	3	23	19	9	9	11
31	0	Travel_Rarely	Research & Development	4	Medical	Male	1	Research Scientist	Single	2501	1	Y	No	17	3	1	1	1	1	0
30	0	Non-Travel	Sales	2	Technical Degree	Female	2	Sales Executive	Married	4736	7	Y	Yes	12	3	4	2	2	2	2
58	0	Travel_Rarely	Research & Development	3	Medical	Female	1	Research Scientist	Married	3346	4	Y	Yes	20	4	9	1	0	0	0
20	0	Travel_Rarely	Sales	3	Medical	Female	1	Sales Representative	Single	2783	1	Y	No	19	3	2	2	2	2	2
38	0	Travel_Rarely	Sales	4	Marketing	Female	2	Sales Representative	Married	5405	2	Y	Yes	20	4	20	4	2	0	3
45	0	Non-Travel	Sales	3	Marketing	Male	2	Sales Executive	Married	4385	1	Y	No	15	3	10	10	7	4	5
28	0	Travel_Frequently	Research & Development	3	Life Sciences	Male	1	Research Scientist	Divorced	2703	1	Y	Yes	14	3	3	3	1	0	2
37	0	Travel_Rarely	Research & Development	4	Medical	Male	2	Research Scientist	Married	4284	5	Y	Yes	22	4	16	5	3	0	4
54	0	Travel_Frequently	Research & Development	4	Life Sciences	Female	3	Manufacturing Director	Divorced	10502	7	Y	No	17	3	33	5	4	1	4
34	1	Non-Travel	Sales	3	Marketing	Male	2	Sales Executive	Single	5304	8	Y	Yes	13	3	9	5	2	0	4
44	0	Travel_Rarely	Research & Development	2	Life Sciences	Male	1	Research Scientist	Married	2559	1	Y	Yes	13	3	8	8	7	7	1
33	0	Travel_Rarely	Research & Development	4	Medical	Female	1	Laboratory Technician	Married	3838	8	Y	No	11	3	8	5	4	0	2
35	0	Travel_Rarely	Research & Development	4	Medical	Male	2	Research Scientist	Single	5098	1	Y	No	19	3	10	10	7	0	8
35	0	Travel_Rarely	Research & Development	2	Other	Female	2	Manufacturing Director	Married	4788	0	Y	Yes	11	3	4	3	2	0	2
34	0	Travel_Rarely	Research & Development	4	Life Sciences	Female	3	Research Director	Single	11994	0	Y	No	11	3	13	12	6	2	11
31	0	Travel_Rarely	Sales	2	Life Sciences	Male	3	Sales Executive	Divorced	10793	1	Y	No	18	3	13	13	7	9	9
41	1	Travel_Rarely	Research & Development	3	Technical Degree	Female	5	Research Director	Married	19545	1	Y	No	12	3	23	22	15	15	8
34	0	Travel_Rarely	Sales	4	Medical	Male	3	Sales Executive	Divorced	8628	1	Y	No	18	3	9	8	7	1	1
36	0	Non-Travel	Research & Development	4	Life Sciences	Male	2	Manufacturing Director	Single	7779	2	Y	No	20	4	18	11	9	0	9
42	0	Travel_Rarely	Research & Development	2	Technical Degree	Male	5	Manager	Married	19232	1	Y	No	11	3	22	22	17	11	15
34	0	Travel_Rarely	Sales	2	Technical Degree	Male	1	Sales Representative	Married	2308	0	Y	Yes	25	4	12	11	10	5	7
35	1	Travel_Frequently	Research & Development	4	Life Sciences	Female	1	Research Scientist	Divorced	2022	1	Y	Yes	19	3	10	10	2	7	8
38	0	Non-Travel	Research & Development	3	Medical	Female	2	Research Scientist	Divorced	5329	7	Y	Yes	12	3	17	13	11	1	9
49	1	Travel_Rarely	Sales	3	Marketing	Female	3	Sales Executive	Married	7654	1	Y	No	18	3	9	9	8	7	7
22	0	Travel_Rarely	Research & Development	1	Life Sciences	Male	1	Laboratory Technician	Married	2451	1	Y	No	15	3	4	4	3	1	1
56	0	Travel_Rarely	Research & Development	3	Life Sciences	Female	1	Research Scientist	Divorced	4257	4	Y	Yes	18	3	19	2	2	2	2
33	1	Travel_Rarely	Sales	3	Marketing	Female	1	Sales Representative	Single	2851	1	Y	Yes	13	3	1	1	0	0	0
50	0	Non-Travel	Research & Development	4	Life Sciences	Male	4	Manager	Divorced	17924	1	Y	No	11	3	31	31	6	14	7
45	0	Travel_Rarely	Research & Development	2	Medical	Male	4	Healthcare Representative	Married	13496	0	Y	Yes	14	3	21	20	7	4	10
26	1	Travel_Rarely	Research & Development	3	Medical	Male	1	Laboratory Technician	Divorced	2377	1	Y	No	20	4	1	1	1	0	0
30	0	Non-Travel	Research & Development	3	Medical	Female	1	Laboratory Technician	Single	2564	0	Y	No	14	3	12	11	7	6	7
30	0	Non-Travel	Sales	4	Other	Female	3	Sales Executive	Married	8412	0	Y	No	11	3	10	9	8	7	8
25	0	Travel_Rarely	Sales	1	Life Sciences	Male	2	Sales Executive	Married	6232	2	Y	No	11	3	6	3	2	1	2
32	0	Travel_Frequently	Sales	4	Marketing	Male	2	Sales Executive	Single	4648	8	Y	No	13	3	4	0	0	0	0
49	0	Travel_Rarely	Research & Development	2	Other	Female	3	Laboratory Technician	Married	7403	4	Y	No	11	3	29	26	9	1	7
27	0	Travel_Rarely	Research & Development	4	Technical Degree	Female	1	Laboratory Technician	Married	2811	9	Y	No	14	3	4	2	2	2	2
39	0	Travel_Rarely	Research & Development	1	Medical	Male	3	Research Director	Single	13464	7	Y	No	21	4	9	4	3	2	2
46	0	Travel_Rarely	Research & Development	4	Life Sciences	Male	2	Healthcare Representative	Single	5562	6	Y	No	14	3	19	10	7	0	9
49	0	Travel_Rarely	Research & Development	3	Technical Degree	Female	1	Research Scientist	Married	3580	2	Y	No	16	3	7	4	2	0	2
45	0	Travel_Rarely	Research & Development	2	Life Sciences	Female	2	Manufacturing Director	Married	5906	0	Y	No	13	3	10	9	8	3	8
60	0	Travel_Rarely	Research & Development	4	Medical	Male	3	Healthcare Representative	Divorced	10883	3	Y	No	20	4	19	1	0	0	0
35	0	Travel_Rarely	Sales	1	Life Sciences	Male	1	Sales Representative	Married	2404	1	Y	No	13	3	1	1	0	0	0
28	0	Travel_Rarely	Sales	3	Medical	Female	1	Sales Representative	Married	2856	1	Y	No	19	3	1	1	0	0	0
37	0	Travel_Rarely	Research & Development	2	Life Sciences	Male	1	Research Scientist	Married	3022	4	Y	No	21	4	8	1	0	0	0
45	0	Travel_Rarely	Human Resources	4	Medical	Male	1	Human Resources	Single	2177	1	Y	No	16	3	6	6	3	0	4
26	0	Travel_Rarely	Sales	3	Medical	Male	2	Sales Executive	Single	4684	1	Y	No	13	3	5	5	3	1	2
42	0	Travel_Rarely	Research & Development	2	Other	Male	5	Manager	Single	19613	8	Y	No	22	4	24	1	0	0	1
27	0	Travel_Frequently	Research & Development	3	Medical	Male	1	Research Scientist	Single	2580	2	Y	No	13	3	6	4	2	1	2
18	1	Travel_Frequently	Sales	3	Marketing	Male	1	Sales Representative	Single	1878	1	Y	Yes	14	3	0	0	0	0	0
49	0	Travel_Rarely	Sales	4	Marketing	Female	2	Sales Executive	Single	4507	3	Y	No	12	3	8	5	1	0	4
43	0	Travel_Rarely	Research & Development	3	Medical	Female	2	Research Scientist	Single	4081	1	Y	Yes	14	3	20	20	7	1	8
31	0	Travel_Frequently	Sales	3	Marketing	Female	1	Sales Representative	Divorced	2789	1	Y	No	11	3	2	2	2	2	2
38	0	Travel_Frequently	Research & Development	4	Life Sciences	Female	2	Manufacturing Director	Single	5980	6	Y	Yes	12	3	17	15	7	4	12
37	0	Travel_Rarely	Human Resources	2	Other	Male	2	Human Resources	Divorced	4071	2	Y	No	13	3	19	10	0	4	7
30	0	Travel_Rarely	Research & Development	1	Life Sciences	Male	1	Laboratory Technician	Divorced	2693	1	Y	No	22	4	1	1	0	0	0
29	0	Non-Travel	Research & Development	1	Technical Degree	Male	2	Manufacturing Director	Married	4319	1	Y	No	13	3	10	10	7	0	9
30	1	Travel_Frequently	Sales	4	Life Sciences	Male	1	Sales Representative	Married	2033	1	Y	No	18	3	1	1	0	0	0
29	0	Travel_Rarely	Research & Development	3	Life Sciences	Female	1	Research Scientist	Divorced	3760	1	Y	No	15	3	3	3	2	1	2
41	0	Travel_Rarely	Sales	1	Marketing	Female	3	Sales Executive	Divorced	10447	0	Y	Yes	13	3	23	22	14	13	5
30	0	Travel_Rarely	Research & Development	3	Life Sciences	Male	2	Healthcare Representative	Married	5294	3	Y	No	16	3	10	7	0	1	7
41	0	Travel_Rarely	Human Resources	4	Human Resources	Male	5	Manager	Divorced	19141	3	Y	No	15	3	23	21	6	12	6
33	0	Travel_Rarely	Research & Development	5	Life Sciences	Male	2	Healthcare Representative	Single	6388	2	Y	Yes	17	3	14	0	0	0	0
50	1	Travel_Rarely	Sales	2	Marketing	Male	1	Sales Representative	Married	2683	1	Y	Yes	14	3	3	3	2	0	2
26	0	Travel_Frequently	Research & Development	1	Medical	Female	1	Research Scientist	Divorced	2007	1	Y	No	13	3	5	5	3	1	3
45	0	Travel_Rarely	Research & Development	2	Technical Degree	Female	4	Research Director	Single	16704	1	Y	No	11	3	21	21	6	8	6
26	0	Travel_Rarely	Sales	3	Life Sciences	Male	2	Sales Executive	Married	5296	1	Y	No	17	3	8	8	7	7	7
48	0	Travel_Rarely	Research & Development	3	Life Sciences	Male	5	Research Director	Single	18265	6	Y	No	12	3	25	1	0	0	0
40	1	Travel_Rarely	Research & Development	3	Life Sciences	Male	1	Laboratory Technician	Single	2166	3	Y	Yes	14	3	10	4	2	0	3
45	0	Non-Travel	Sales	4	Life Sciences	Female	2	Sales Executive	Married	5154	4	Y	No	22	4	10	8	7	5	7
51	0	Travel_Frequently	Research & Development	2	Medical	Female	1	Laboratory Technician	Single	2838	0	Y	No	14	3	8	7	0	7	7
28	0	Non-Travel	Research & Development	3	Medical	Male	1	Research Scientist	Single	2144	1	Y	No	14	3	5	5	3	1	4
29	1	Travel_Frequently	Research & Development	1	Other	Female	3	Healthcare Representative	Single	7553	0	Y	Yes	12	3	9	8	7	7	7
30	0	Travel_Rarely	Research & Development	1	Life Sciences	Male	1	Research Scientist	Married	2862	1	Y	No	12	3	10	10	0	0	8
48	0	Travel_Rarely	Sales	3	Marketing	Male	2	Sales Executive	Divorced	5486	4	Y	No	11	3	15	2	2	2	2
46	0	Travel_Rarely	Research & Development	4	Medical	Male	3	Healthcare Representative	Divorced	9396	7	Y	No	16	3	17	4	2	0	3
28	1	Travel_Rarely	Research & Development	3	Medical	Male	1	Laboratory Technician	Married	2408	1	Y	Yes	17	3	1	1	1	0	0
36	0	Travel_Frequently	Sales	4	Medical	Male	3	Sales Executive	Married	9699	4	Y	No	11	3	16	13	9	1	12
35	1	Travel_Frequently	Sales	4	Marketing	Female	2	Sales Executive	Married	4614	0	Y	Yes	18	3	5	4	2	3	2
32	0	Travel_Rarely	Sales	2	Technical Degree	Female	2	Sales Executive	Married	5228	1	Y	Yes	11	3	13	13	12	11	9
36	0	Travel_Rarely	Research & Development	4	Technical Degree	Female	3	Healthcare Representative	Married	7094	3	Y	No	12	3	10	7	7	1	7
34	0	Travel_Rarely	Sales	4	Life Sciences	Female	1	Sales Representative	Married	2220	1	Y	Yes	19	3	1	1	1	0	0
35	1	Travel_Rarely	Sales	3	Medical	Male	3	Sales Executive	Married	10306	9	Y	No	17	3	15	13	12	6	0
32	0	Travel_Frequently	Sales	2	Medical	Male	2	Sales Executive	Divorced	4668	0	Y	No	17	3	9	8	7	0	7
39	1	Travel_Rarely	Sales	2	Medical	Female	2	Sales Executive	Married	5238	4	Y	Yes	18	3	12	1	0	0	0
34	0	Travel_Frequently	Research & Development	3	Medical	Male	4	Research Director	Divorced	17007	7	Y	No	14	3	16	14	8	6	9
27	0	Travel_Rarely	Research & Development	4	Life Sciences	Female	2	Manufacturing Director	Married	4227	0	Y	No	18	3	4	3	2	2	2
40	0	Travel_Rarely	Research & Development	2	Medical	Male	2	Laboratory Technician	Married	2741	8	Y	Yes	15	3	15	7	2	3	7
49	0	Travel_Rarely	Research & Development	4	Life Sciences	Male	3	Healthcare Representative	Divorced	10466	3	Y	No	14	3	29	8	7	0	7
37	0	Travel_Frequently	Sales	2	Medical	Female	1	Sales Representative	Married	2973	5	Y	No	15	3	10	5	4	0	0
51	0	Travel_Rarely	Sales	4	Marketing	Female	4	Manager	Married	16307	2	Y	No	14	3	29	20	6	4	17
23	0	Travel_Rarely	Research & Development	2	Other	Male	1	Laboratory Technician	Single	2647	1	Y	No	13	3	5	5	2	1	4
32	0	Travel_Frequently	Research & Development	4	Life Sciences	Male	2	Laboratory Technician	Married	5309	1	Y	No	15	3	10	10	8	4	7
29	1	Travel_Frequently	Sales	3	Technical Degree	Male	1	Sales Representative	Single	1091	1	Y	No	17	3	1	1	0	0	0
34	0	Travel_Rarely	Human Resources	2	Human Resources	Male	1	Human Resources	Married	3737	0	Y	No	19	3	4	3	2	0	2
32	1	Travel_Rarely	Research & Development	2	Life Sciences	Male	2	Laboratory Technician	Married	4883	1	Y	No	18	3	10	10	4	1	1
47	0	Travel_Rarely	Research & Development	4	Medical	Female	4	Research Director	Married	17169	3	Y	No	19	3	26	20	17	5	6
34	0	Travel_Rarely	Research & Development	3	Life Sciences	Female	1	Laboratory Technician	Married	3294	5	Y	No	17	3	7	5	4	0	2
36	0	Travel_Rarely	Research & Development	3	Technical Degree	Female	3	Healthcare Representative	Divorced	10096	1	Y	No	13	3	17	17	14	12	8
40	0	Travel_Rarely	Research & Development	3	Life Sciences	Female	3	Manufacturing Director	Married	10435	1	Y	No	13	3	18	18	15	14	12
40	0	Travel_Frequently	Research & Development	3	Technical Degree	Female	2	Laboratory Technician	Married	6323	1	Y	No	11	3	10	10	9	9	4
24	0	Travel_Rarely	Sales	4	Marketing	Female	2	Sales Executive	Divorced	4260	1	Y	Yes	12	3	5	5	2	0	3
46	0	Travel_Rarely	Sales	3	Technical Degree	Female	4	Sales Executive	Divorced	13225	2	Y	No	12	3	25	19	17	2	8
39	1	Travel_Rarely	Research & Development	3	Medical	Male	1	Laboratory Technician	Married	2404	7	Y	Yes	21	4	8	2	2	2	2
36	0	Travel_Rarely	Research & Development	3	Life Sciences	Male	1	Laboratory Technician	Married	3210	0	Y	No	11	3	16	15	13	10	11
37	0	Non-Travel	Sales	2	Medical	Male	3	Sales Executive	Single	7642	1	Y	Yes	13	3	10	10	0	0	9
42	0	Travel_Rarely	Research & Development	3	Life Sciences	Male	1	Laboratory Technician	Single	3968	4	Y	No	13	3	8	0	0	0	0
27	0	Travel_Rarely	Sales	2	Medical	Female	2	Sales Executive	Single	6500	0	Y	No	14	3	9	8	7	0	7
36	0	Non-Travel	Research & Development	4	Medical	Female	2	Manufacturing Director	Married	4374	0	Y	No	15	3	4	3	2	1	2
23	0	Travel_Rarely	Research & Development	1	Medical	Male	1	Laboratory Technician	Married	2500	1	Y	No	14	3	5	4	3	0	2
36	0	Travel_Rarely	Research & Development	4	Life Sciences	Female	3	Healthcare Representative	Married	8008	4	Y	No	12	3	9	3	2	0	2
32	0	Non-Travel	Research & Development	4	Technical Degree	Male	2	Research Scientist	Married	4087	4	Y	No	14	3	9	6	5	1	2
51	1	Travel_Frequently	Research & Development	4	Life Sciences	Male	3	Manufacturing Director	Single	10650	2	Y	No	15	3	18	4	2	0	3
56	0	Travel_Rarely	Research & Development	3	Medical	Male	4	Healthcare Representative	Married	11103	7	Y	No	11	3	30	10	7	1	1
35	0	Non-Travel	Research & Development	3	Life Sciences	Male	1	Laboratory Technician	Married	1281	1	Y	No	18	3	1	1	0	0	0
40	0	Travel_Rarely	Research & Development	4	Life Sciences	Female	1	Laboratory Technician	Married	2213	3	Y	Yes	13	3	10	7	7	1	7
26	1	Travel_Rarely	Human Resources	2	Medical	Female	1	Human Resources	Married	2148	0	Y	Yes	11	3	6	5	1	1	4
22	1	Travel_Rarely	Research & Development	1	Life Sciences	Male	1	Research Scientist	Single	2472	1	Y	Yes	23	4	1	1	0	0	0
38	0	Travel_Rarely	Research & Development	4	Life Sciences	Female	2	Healthcare Representative	Single	7625	0	Y	No	13	3	10	9	7	1	8
21	0	Non-Travel	Sales	2	Medical	Male	1	Sales Representative	Single	2610	1	Y	No	24	4	3	3	2	2	2
42	0	Travel_Rarely	Research & Development	4	Life Sciences	Female	2	Healthcare Representative	Married	4089	1	Y	No	13	3	10	10	2	2	2
39	0	Non-Travel	Research & Development	2	Life Sciences	Male	3	Healthcare Representative	Married	10920	3	Y	No	21	4	13	6	4	0	5
49	0	Travel_Rarely	Research & Development	3	Life Sciences	Male	4	Manager	Single	15379	4	Y	No	14	3	23	8	7	0	0
36	0	Travel_Rarely	Research & Development	4	Life Sciences	Female	1	Research Scientist	Married	3419	9	Y	Yes	14	3	6	1	1	0	0
33	0	Travel_Frequently	Research & Development	2	Life Sciences	Female	3	Research Director	Single	13458	1	Y	Yes	12	3	15	15	14	8	12
25	0	Non-Travel	Research & Development	2	Life Sciences	Male	2	Healthcare Representative	Divorced	4000	1	Y	No	12	3	6	6	3	1	5
43	0	Travel_Frequently	Research & Development	3	Medical	Female	1	Research Scientist	Single	4739	4	Y	No	12	3	18	3	2	1	2
28	0	Travel_Rarely	Human Resources	2	Medical	Male	1	Human Resources	Divorced	4936	1	Y	No	13	3	6	5	1	0	4
34	0	Travel_Frequently	Research & Development	4	Other	Male	2	Research Scientist	Married	5747	1	Y	Yes	15	3	16	15	10	6	11
42	0	Travel_Rarely	Sales	4	Marketing	Male	2	Sales Executive	Divorced	5087	3	Y	Yes	12	3	14	0	0	0	0
59	0	Travel_Rarely	Research & Development	3	Life Sciences	Female	4	Manufacturing Director	Single	13726	3	Y	Yes	13	3	30	5	3	4	3
44	0	Travel_Rarely	Research & Development	4	Other	Male	5	Manager	Married	19513	4	Y	Yes	12	3	26	2	2	0	1
50	1	Travel_Rarely	Sales	3	Marketing	Male	3	Sales Executive	Divorced	10854	4	Y	Yes	13	3	20	3	2	2	0
26	0	Travel_Frequently	Sales	3	Medical	Male	2	Sales Executive	Single	4294	1	Y	No	12	3	7	7	7	0	7
26	1	Travel_Rarely	Sales	4	Marketing	Male	2	Sales Executive	Single	5828	1	Y	Yes	12	3	8	8	7	7	4
32	1	Travel_Rarely	Research & Development	4	Life Sciences	Male	1	Laboratory Technician	Single	1393	1	Y	No	12	3	1	1	0	0	0
52	0	Travel_Frequently	Research & Development	4	Medical	Female	4	Manufacturing Director	Married	13826	3	Y	No	22	4	31	9	8	0	0
31	1	Travel_Frequently	Sales	4	Life Sciences	Female	1	Sales Representative	Single	1359	1	Y	No	12	3	1	1	0	0	0
25	0	Travel_Rarely	Research & Development	1	Medical	Male	1	Research Scientist	Single	3424	7	Y	No	13	3	6	4	3	0	1
29	0	Travel_Rarely	Sales	3	Marketing	Male	1	Sales Representative	Divorced	2297	1	Y	No	14	3	2	2	2	2	2
28	1	Travel_Rarely	Research & Development	4	Medical	Male	1	Research Scientist	Married	3464	5	Y	Yes	13	3	5	3	2	2	2
42	0	Travel_Rarely	Research & Development	4	Medical	Female	2	Research Scientist	Married	2372	6	Y	Yes	16	3	18	1	0	0	0
29	1	Travel_Frequently	Sales	3	Technical Degree	Female	2	Sales Executive	Single	5765	5	Y	No	11	3	7	5	3	0	0
29	0	Travel_Rarely	Sales	3	Medical	Male	2	Sales Executive	Divorced	4187	1	Y	Yes	13	3	10	10	0	0	9
34	0	Travel_Frequently	Research & Development	3	Medical	Female	2	Laboratory Technician	Divorced	4444	4	Y	No	13	3	15	11	8	5	10
30	0	Travel_Rarely	Research & Development	2	Life Sciences	Female	3	Research Director	Married	11416	0	Y	Yes	12	3	9	8	7	1	7
60	0	Travel_Frequently	Sales	3	Marketing	Female	3	Sales Executive	Married	10266	4	Y	No	19	3	22	18	13	13	11
40	0	Non-Travel	Research & Development	2	Life Sciences	Male	2	Healthcare Representative	Divorced	4069	3	Y	Yes	18	3	8	2	2	2	2
41	0	Travel_Rarely	Sales	3	Marketing	Male	3	Sales Executive	Married	8392	1	Y	No	16	3	10	10	7	0	7
44	1	Travel_Rarely	Research & Development	3	Medical	Female	3	Healthcare Representative	Married	7978	1	Y	No	11	3	10	10	7	0	5
56	0	Travel_Rarely	Research & Development	3	Life Sciences	Male	4	Manufacturing Director	Married	13402	4	Y	Yes	12	3	33	19	16	15	9
56	0	Travel_Frequently	Research & Development	3	Medical	Female	1	Research Scientist	Married	2942	2	Y	No	19	3	18	5	4	0	3
31	0	Travel_Rarely	Research & Development	3	Medical	Female	2	Healthcare Representative	Single	6812	1	Y	No	19	3	10	10	9	1	8
41	0	Travel_Frequently	Research & Development	3	Life Sciences	Female	2	Research Scientist	Divorced	5467	3	Y	Yes	14	3	12	6	2	3	3
36	0	Travel_Rarely	Research & Development	3	Life Sciences	Female	1	Laboratory Technician	Married	3038	3	Y	No	12	3	5	1	0	0	0
47	0	Travel_Rarely	Research & Development	4	Life Sciences	Female	1	Laboratory Technician	Single	2105	4	Y	No	12	3	7	2	2	2	0
36	0	Travel_Rarely	Research & Development	4	Life Sciences	Female	2	Manufacturing Director	Married	4663	9	Y	Yes	12	3	7	3	2	1	1
44	0	Travel_Rarely	Research & Development	4	Other	Male	2	Research Scientist	Single	4541	1	Y	No	25	4	20	20	11	13	17
48	0	Travel_Frequently	Research & Development	5	Medical	Male	4	Manager	Married	15202	2	Y	No	25	4	23	2	2	2	2
33	0	Travel_Rarely	Research & Development	3	Life Sciences	Male	3	Healthcare Representative	Divorced	7119	4	Y	No	15	3	9	3	2	1	2
32	0	Travel_Frequently	Research & Development	3	Life Sciences	Male	1	Research Scientist	Married	3433	6	Y	No	13	3	10	5	2	1	3
26	0	Travel_Rarely	Human Resources	1	Life Sciences	Female	1	Human Resources	Married	2942	1	Y	No	23	4	8	8	7	5	7
43	0	Travel_Rarely	Sales	4	Marketing	Female	3	Sales Executive	Single	10231	3	Y	No	14	3	23	21	7	15	17
35	0	Travel_Rarely	Research & Development	1	Life Sciences	Male	1	Laboratory Technician	Married	2269	1	Y	No	19	3	1	1	0	0	1
31	0	Travel_Rarely	Sales	4	Life Sciences	Female	2	Sales Executive	Married	5476	1	Y	No	11	3	10	10	0	0	2
35	0	Travel_Rarely	Human Resources	4	Life Sciences	Female	3	Human Resources	Single	8837	1	Y	Yes	16	3	9	9	0	1	7
51	1	Travel_Rarely	Research & Development	4	Life Sciences	Male	1	Research Scientist	Married	2461	9	Y	Yes	12	3	18	10	0	2	7
29	1	Travel_Rarely	Research & Development	3	Life Sciences	Female	1	Research Scientist	Single	2404	6	Y	Yes	20	4	3	0	0	0	0
52	0	Travel_Rarely	Research & Development	2	Life Sciences	Female	4	Manager	Married	16555	2	Y	No	13	3	31	5	2	1	4
44	1	Travel_Frequently	Research & Development	3	Life Sciences	Male	1	Laboratory Technician	Divorced	3161	3	Y	Yes	22	4	19	1	0	0	0
46	0	Non-Travel	Sales	2	Life Sciences	Male	2	Sales Executive	Single	7991	8	Y	No	15	3	6	2	2	2	2
35	0	Travel_Rarely	Research & Development	3	Other	Male	1	Laboratory Technician	Divorced	3917	1	Y	No	20	4	3	3	2	1	2
28	0	Travel_Rarely	Research & Development	4	Medical	Male	1	Laboratory Technician	Married	3196	1	Y	No	12	3	6	6	5	3	3
42	0	Travel_Rarely	Research & Development	4	Other	Male	2	Healthcare Representative	Single	6781	3	Y	No	23	4	14	1	0	0	0
41	0	Travel_Rarely	Research & Development	2	Medical	Female	2	Manufacturing Director	Single	5003	6	Y	No	14	3	8	2	2	2	1
39	1	Non-Travel	Research & Development	3	Life Sciences	Female	1	Laboratory Technician	Single	3646	2	Y	Yes	23	4	11	1	0	0	0
51	0	Travel_Rarely	Research & Development	3	Medical	Female	4	Healthcare Representative	Single	13734	3	Y	No	18	3	21	7	7	1	0
24	0	Non-Travel	Sales	2	Life Sciences	Female	1	Sales Representative	Married	2033	1	Y	No	13	3	1	1	0	0	0
30	0	Travel_Rarely	Research & Development	3	Life Sciences	Female	2	Manufacturing Director	Single	6091	2	Y	No	20	4	11	5	4	0	2
32	0	Travel_Rarely	Sales	5	Marketing	Male	2	Sales Executive	Married	9204	4	Y	No	12	3	7	4	3	0	3
55	0	Travel_Frequently	Research & Development	1	Life Sciences	Male	3	Manufacturing Director	Married	10976	3	Y	No	18	3	23	3	2	1	2
42	0	Travel_Rarely	Research & Development	2	Medical	Male	4	Manager	Married	17665	0	Y	No	17	3	23	22	6	13	7
34	1	Travel_Frequently	Human Resources	3	Human Resources	Female	3	Human Resources	Divorced	9950	9	Y	Yes	15	3	11	3	2	0	2
35	0	Travel_Rarely	Research & Development	4	Medical	Female	2	Healthcare Representative	Single	6142	3	Y	Yes	16	3	10	5	2	0	4
29	0	Travel_Rarely	Sales	3	Medical	Male	2	Sales Executive	Married	6644	2	Y	No	19	3	10	0	0	0	0
40	0	Travel_Rarely	Research & Development	3	Life Sciences	Female	2	Healthcare Representative	Divorced	6513	4	Y	No	17	3	12	5	3	0	3
28	0	Travel_Rarely	Research & Development	3	Medical	Male	1	Research Scientist	Married	2713	1	Y	No	11	3	5	5	2	0	2
55	0	Travel_Rarely	Sales	5	Marketing	Male	5	Manager	Married	19586	1	Y	No	21	4	36	36	6	2	13
28	0	Non-Travel	Research & Development	3	Life Sciences	Female	2	Laboratory Technician	Married	6674	0	Y	No	11	3	10	9	8	7	5
46	1	Travel_Rarely	Sales	3	Life Sciences	Female	3	Sales Executive	Married	7314	5	Y	No	21	4	14	8	7	0	7
38	0	Travel_Rarely	Research & Development	5	Technical Degree	Female	2	Research Scientist	Single	4317	3	Y	Yes	20	4	19	3	2	2	2
40	0	Travel_Rarely	Sales	2	Marketing	Female	2	Sales Executive	Married	5677	3	Y	No	14	3	15	11	8	5	10
36	1	Travel_Rarely	Research & Development	4	Life Sciences	Female	1	Laboratory Technician	Single	2743	1	Y	No	16	3	18	17	13	15	14
40	0	Travel_Frequently	Research & Development	4	Medical	Female	3	Research Director	Single	13499	9	Y	No	17	3	20	18	7	2	13
37	1	Travel_Rarely	Research & Development	2	Other	Male	1	Laboratory Technician	Single	2090	6	Y	Yes	15	3	7	0	0	0	0
20	0	Travel_Rarely	Sales	1	Life Sciences	Male	1	Sales Representative	Single	2728	1	Y	No	11	3	2	2	2	0	2
35	1	Travel_Rarely	Research & Development	2	Life Sciences	Male	2	Manufacturing Director	Married	5916	3	Y	Yes	13	3	8	1	0	0	1
27	0	Travel_Rarely	Research & Development	3	Life Sciences	Male	2	Manufacturing Director	Married	6142	1	Y	Yes	20	4	6	6	2	0	3
38	0	Non-Travel	Sales	2	Life Sciences	Male	2	Sales Executive	Married	5249	3	Y	No	18	3	13	8	7	7	5
55	0	Travel_Rarely	Research & Development	2	Technical Degree	Male	2	Laboratory Technician	Married	5415	3	Y	Yes	19	3	12	10	7	0	8
39	0	Travel_Rarely	Research & Development	3	Life Sciences	Female	3	Manufacturing Director	Single	8376	4	Y	No	18	3	9	2	0	2	2
36	0	Non-Travel	Sales	5	Medical	Female	2	Sales Executive	Single	6653	4	Y	No	15	3	7	1	0	0	0
54	0	Travel_Frequently	Research & Development	4	Life Sciences	Female	2	Research Scientist	Single	4869	3	Y	No	12	3	20	4	3	0	3
33	0	Travel_Rarely	Sales	4	Marketing	Male	2	Sales Executive	Divorced	7104	0	Y	No	12	3	6	5	0	1	2
35	0	Travel_Rarely	Research & Development	4	Life Sciences	Male	2	Healthcare Representative	Single	6540	9	Y	No	19	3	10	1	1	0	0
36	0	Travel_Rarely	Research & Development	2	Medical	Male	2	Manufacturing Director	Divorced	8847	2	Y	Yes	11	3	13	3	2	0	2
36	0	Travel_Rarely	Research & Development	4	Life Sciences	Male	2	Laboratory Technician	Single	5810	1	Y	No	16	3	10	10	4	1	8
32	0	Travel_Rarely	Research & Development	3	Life Sciences	Female	2	Manufacturing Director	Married	6162	1	Y	No	12	3	14	14	13	6	8
52	0	Non-Travel	Sales	4	Life Sciences	Male	1	Sales Representative	Divorced	3482	2	Y	No	15	3	16	9	8	0	0
25	1	Travel_Rarely	Sales	2	Life Sciences	Male	1	Sales Representative	Married	4400	3	Y	No	12	3	6	3	2	2	2
29	0	Travel_Rarely	Human Resources	1	Medical	Male	1	Human Resources	Married	2804	1	Y	No	11	3	1	1	0	0	0
45	0	Non-Travel	Research & Development	2	Life Sciences	Male	2	Laboratory Technician	Married	3633	1	Y	Yes	15	3	9	9	8	0	8
53	0	Travel_Rarely	Research & Development	3	Life Sciences	Male	2	Laboratory Technician	Single	2450	2	Y	No	17	3	19	2	2	2	2
39	0	Non-Travel	Research & Development	3	Life Sciences	Male	5	Manager	Single	19431	2	Y	No	13	3	21	6	0	1	3
26	0	Travel_Rarely	Research & Development	3	Life Sciences	Female	1	Research Scientist	Divorced	2886	1	Y	No	22	4	3	3	2	0	2
45	0	Travel_Rarely	Research & Development	4	Other	Male	3	Research Director	Married	13245	4	Y	Yes	14	3	17	0	0	0	0
28	0	Travel_Rarely	Research & Development	3	Life Sciences	Male	1	Research Scientist	Divorced	1563	1	Y	No	14	3	1	1	0	0	0
38	0	Travel_Frequently	Research & Development	3	Medical	Female	1	Laboratory Technician	Single	2440	1	Y	No	22	4	4	4	3	3	3
25	0	Travel_Rarely	Research & Development	3	Technical Degree	Male	1	Laboratory Technician	Married	3229	4	Y	No	11	3	7	3	2	0	2
46	0	Travel_Rarely	Human Resources	2	Life Sciences	Female	1	Human Resources	Single	3423	6	Y	No	12	3	10	7	6	5	7
41	0	Travel_Rarely	Research & Development	5	Medical	Male	1	Research Scientist	Married	2127	2	Y	Yes	12	3	7	4	2	0	3
55	0	Travel_Frequently	Research & Development	4	Medical	Male	2	Healthcare Representative	Married	6385	3	Y	Yes	14	3	17	8	7	6	7
52	0	Travel_Rarely	Research & Development	2	Life Sciences	Male	4	Manager	Married	17099	2	Y	No	15	3	26	9	8	7	8
39	0	Travel_Frequently	Research & Development	3	Medical	Female	2	Manufacturing Director	Single	5042	0	Y	No	13	3	10	9	2	3	8
40	0	Travel_Frequently	Sales	4	Medical	Male	2	Sales Executive	Married	4327	5	Y	No	12	3	5	0	0	0	0
44	0	Travel_Rarely	Research & Development	4	Life Sciences	Male	2	Healthcare Representative	Married	5033	2	Y	No	15	3	10	2	0	2	2
34	0	Travel_Rarely	Sales	3	Marketing	Female	2	Sales Executive	Single	4538	0	Y	Yes	12	3	4	3	2	0	2
39	0	Travel_Rarely	Sales	1	Marketing	Female	4	Sales Executive	Married	12031	0	Y	No	11	3	21	20	9	9	6
29	0	Travel_Frequently	Sales	1	Medical	Female	3	Sales Executive	Married	7918	1	Y	No	14	3	11	11	10	4	1
33	0	Travel_Frequently	Research & Development	2	Life Sciences	Male	2	Healthcare Representative	Divorced	5968	1	Y	No	20	4	9	9	7	2	8
39	1	Travel_Rarely	Sales	3	Technical Degree	Male	2	Sales Representative	Married	2086	3	Y	No	14	3	19	1	0	0	0
45	0	Travel_Frequently	Research & Development	3	Medical	Female	5	Manager	Single	18061	3	Y	No	22	4	22	0	0	0	0
37	0	Travel_Rarely	Sales	3	Marketing	Male	2	Sales Executive	Married	9602	4	Y	Yes	11	3	17	3	0	1	0
28	0	Travel_Rarely	Research & Development	1	Life Sciences	Male	1	Research Scientist	Married	3201	0	Y	No	17	3	6	5	3	0	4
40	0	Travel_Rarely	Research & Development	4	Life Sciences	Male	1	Laboratory Technician	Married	2387	3	Y	No	22	4	7	4	2	0	3
26	1	Travel_Frequently	Human Resources	4	Life Sciences	Female	1	Human Resources	Divorced	2741	0	Y	Yes	11	3	8	7	7	1	0
44	0	Non-Travel	Research & Development	3	Life Sciences	Male	1	Research Scientist	Single	2290	2	Y	No	13	3	6	0	0	0	0
59	0	Travel_Rarely	Sales	2	Technical Degree	Male	3	Manager	Married	11904	3	Y	Yes	14	3	14	6	4	0	4
55	1	Travel_Rarely	Research & Development	3	Medical	Male	5	Manager	Married	19859	5	Y	Yes	13	3	24	5	2	1	4
30	0	Travel_Rarely	Research & Development	1	Life Sciences	Male	2	Laboratory Technician	Married	5126	1	Y	Yes	12	3	10	10	8	3	0
35	0	Travel_Rarely	Research & Development	4	Life Sciences	Male	2	Research Scientist	Single	6646	1	Y	No	13	3	17	17	11	11	8
28	1	Travel_Frequently	Research & Development	3	Medical	Male	1	Laboratory Technician	Divorced	2596	1	Y	No	15	3	1	1	0	0	0
43	0	Travel_Rarely	Research & Development	3	Life Sciences	Female	3	Healthcare Representative	Married	9985	8	Y	No	16	3	10	1	0	0	0
25	1	Travel_Rarely	Sales	3	Marketing	Male	2	Sales Executive	Single	5744	1	Y	Yes	11	3	6	6	4	0	3
31	0	Travel_Rarely	Research & Development	4	Life Sciences	Male	1	Research Scientist	Married	2356	3	Y	Yes	19	3	8	6	4	0	2
23	0	Travel_Rarely	Research & Development	1	Medical	Male	1	Research Scientist	Single	3505	1	Y	No	18	3	2	2	2	0	2
37	0	Travel_Rarely	Research & Development	2	Life Sciences	Male	1	Research Scientist	Single	4680	3	Y	No	17	3	4	1	0	0	0
35	0	Travel_Rarely	Research & Development	2	Other	Male	2	Laboratory Technician	Single	3681	4	Y	No	14	3	9	3	2	0	2
34	0	Travel_Rarely	Research & Development	4	Technical Degree	Female	2	Healthcare Representative	Single	6687	1	Y	No	11	3	14	14	11	4	11
42	0	Travel_Rarely	Research & Development	3	Medical	Female	1	Laboratory Technician	Divorced	2593	0	Y	Yes	11	3	10	9	6	7	8
41	0	Travel_Rarely	Sales	4	Life Sciences	Male	4	Manager	Single	16015	1	Y	No	19	3	22	22	10	0	4
33	0	Travel_Frequently	Sales	3	Medical	Female	2	Sales Executive	Married	4539	1	Y	No	12	3	10	10	7	0	1
52	1	Travel_Rarely	Sales	3	Life Sciences	Male	3	Sales Executive	Single	8446	9	Y	Yes	19	3	10	8	7	7	7
47	1	Travel_Frequently	Sales	2	Life Sciences	Female	2	Sales Executive	Single	6397	4	Y	Yes	12	3	8	5	4	1	3
53	0	Travel_Rarely	Sales	2	Medical	Male	4	Manager	Divorced	14852	6	Y	No	13	3	22	17	13	15	2
33	1	Travel_Rarely	Sales	3	Life Sciences	Female	3	Sales Executive	Single	8564	2	Y	Yes	20	4	11	0	0	0	0
42	0	Travel_Frequently	Research & Development	1	Medical	Male	1	Research Scientist	Single	2515	5	Y	Yes	14	3	8	2	1	2	2
34	0	Travel_Rarely	Research & Development	2	Medical	Male	2	Manufacturing Director	Married	4325	1	Y	No	15	3	5	5	2	1	3
21	0	Travel_Rarely	Sales	1	Medical	Male	1	Sales Representative	Single	2380	1	Y	Yes	11	3	2	2	2	1	2
35	1	Travel_Rarely	Research & Development	3	Life Sciences	Female	1	Laboratory Technician	Divorced	2074	1	Y	Yes	12	3	1	1	0	0	0
39	0	Travel_Frequently	Research & Development	3	Medical	Female	3	Manufacturing Director	Single	10880	1	Y	Yes	13	3	21	21	6	2	8
38	0	Travel_Frequently	Research & Development	1	Medical	Male	1	Research Scientist	Married	2684	0	Y	No	17	3	3	2	1	0	2
30	0	Travel_Rarely	Research & Development	3	Medical	Female	2	Manufacturing Director	Single	6877	5	Y	Yes	24	4	12	0	0	0	0
52	1	Travel_Rarely	Sales	1	Marketing	Female	5	Manager	Married	19845	1	Y	No	15	3	33	32	14	6	9
18	0	Non-Travel	Research & Development	2	Life Sciences	Male	1	Research Scientist	Single	1051	1	Y	No	15	3	0	0	0	0	0
27	0	Travel_Frequently	Research & Development	1	Technical Degree	Male	2	Manufacturing Director	Married	4298	5	Y	No	19	3	6	2	2	2	0
23	0	Travel_Rarely	Research & Development	1	Life Sciences	Male	1	Research Scientist	Divorced	2904	1	Y	No	12	3	4	4	2	0	2
55	0	Travel_Rarely	Research & Development	3	Medical	Male	5	Research Director	Married	19038	8	Y	No	12	3	34	1	0	0	0
46	0	Non-Travel	Research & Development	4	Medical	Female	2	Manufacturing Director	Married	5258	2	Y	No	14	3	7	1	0	0	0
32	0	Non-Travel	Research & Development	4	Technical Degree	Male	1	Research Scientist	Single	2718	2	Y	No	14	3	12	7	7	0	7
46	0	Travel_Frequently	Research & Development	1	Medical	Female	3	Healthcare Representative	Married	10527	5	Y	No	11	3	28	2	2	1	2
32	0	Travel_Rarely	Sales	2	Life Sciences	Female	1	Sales Representative	Married	3931	2	Y	No	11	3	6	4	3	1	2
45	0	Travel_Rarely	Research & Development	3	Technical Degree	Male	3	Manufacturing Director	Married	9380	4	Y	Yes	18	3	10	3	1	1	2
48	0	Travel_Rarely	Research & Development	3	Life Sciences	Male	2	Healthcare Representative	Single	4240	2	Y	No	13	3	19	2	2	2	2
34	0	Travel_Rarely	Research & Development	2	Life Sciences	Male	1	Research Scientist	Married	3622	1	Y	Yes	13	3	6	6	5	1	3
47	0	Travel_Rarely	Research & Development	3	Life Sciences	Female	3	Manufacturing Director	Divorced	10333	8	Y	Yes	12	3	28	22	11	14	10
45	0	Travel_Rarely	Research & Development	2	Other	Female	2	Manufacturing Director	Divorced	5770	1	Y	No	19	3	10	10	7	3	9
44	0	Travel_Rarely	Research & Development	4	Medical	Female	3	Healthcare Representative	Married	10248	3	Y	No	14	3	24	22	6	5	17
31	0	Travel_Rarely	Sales	3	Technical Degree	Male	2	Sales Executive	Married	6929	4	Y	No	11	3	10	8	7	7	7
43	0	Travel_Frequently	Sales	4	Life Sciences	Male	2	Sales Executive	Married	5675	1	Y	No	20	4	7	7	7	7	7
22	0	Travel_Rarely	Research & Development	2	Life Sciences	Male	1	Research Scientist	Single	3375	0	Y	No	12	3	4	3	2	1	2
37	0	Travel_Frequently	Sales	4	Medical	Male	2	Sales Executive	Divorced	9525	1	Y	No	14	3	6	6	3	1	3
40	0	Travel_Rarely	Research & Development	4	Life Sciences	Male	1	Research Scientist	Single	2809	2	Y	No	14	3	8	2	2	2	2
33	1	Travel_Rarely	Research & Development	4	Other	Male	1	Research Scientist	Single	2686	1	Y	Yes	13	3	10	10	9	7	8
28	0	Travel_Rarely	Research & Development	3	Medical	Female	1	Research Scientist	Married	3591	1	Y	No	25	4	3	3	2	1	2
26	0	Travel_Frequently	Research & Development	2	Life Sciences	Female	1	Laboratory Technician	Divorced	4364	3	Y	No	14	3	5	2	2	2	0
24	0	Travel_Rarely	Research & Development	3	Medical	Male	1	Research Scientist	Married	4401	1	Y	No	16	3	5	5	3	0	4
36	0	Travel_Rarely	Sales	4	Marketing	Female	2	Sales Executive	Single	9278	3	Y	Yes	16	3	15	5	4	0	1
33	0	Travel_Rarely	Research & Development	3	Life Sciences	Male	2	Manufacturing Director	Single	4320	1	Y	No	13	3	5	5	3	0	2
30	0	Travel_Rarely	Human Resources	3	Human Resources	Male	2	Human Resources	Married	6347	0	Y	Yes	19	3	12	11	9	4	7
59	0	Travel_Rarely	Research & Development	3	Medical	Female	1	Laboratory Technician	Married	2670	4	Y	Yes	20	4	12	1	0	0	0
44	0	Travel_Rarely	Research & Development	3	Medical	Male	2	Healthcare Representative	Single	5933	9	Y	No	12	3	10	5	2	2	3
34	0	Travel_Rarely	Research & Development	5	Life Sciences	Male	1	Research Scientist	Married	2691	1	Y	No	12	3	10	10	9	8	8
41	0	Travel_Rarely	Sales	5	Life Sciences	Female	4	Manager	Married	16595	7	Y	No	16	3	22	18	16	11	8
32	0	Travel_Rarely	Research & Development	1	Technical Degree	Male	2	Laboratory Technician	Single	2176	4	Y	No	13	3	9	6	2	0	4
29	0	Travel_Frequently	Research & Development	1	Life Sciences	Male	2	Healthcare Representative	Divorced	8853	1	Y	No	19	3	6	6	4	1	3
44	0	Travel_Rarely	Sales	3	Marketing	Male	5	Manager	Married	18213	7	Y	No	11	3	26	22	9	3	10
43	1	Travel_Frequently	Research & Development	3	Technical Degree	Male	1	Research Scientist	Married	2437	9	Y	Yes	16	3	6	1	0	0	0
55	0	Non-Travel	Research & Development	1	Medical	Male	4	Manager	Single	16756	7	Y	No	15	3	31	9	7	6	2
29	0	Travel_Rarely	Research & Development	1	Life Sciences	Female	1	Research Scientist	Married	2168	0	Y	Yes	18	3	6	5	4	1	3
38	0	Travel_Rarely	Human Resources	3	Human Resources	Male	1	Human Resources	Married	2844	1	Y	No	13	3	7	7	6	5	0
44	0	Travel_Rarely	Human Resources	3	Life Sciences	Female	1	Human Resources	Divorced	3195	4	Y	Yes	18	3	8	2	2	2	2
55	0	Travel_Rarely	Sales	2	Life Sciences	Male	3	Sales Executive	Married	10239	3	Y	No	14	3	24	1	0	1	0
27	0	Non-Travel	Research & Development	5	Life Sciences	Male	1	Laboratory Technician	Married	4621	1	Y	No	19	3	3	3	2	1	2
38	0	Travel_Frequently	Human Resources	4	Human Resources	Male	2	Human Resources	Married	6077	3	Y	No	11	3	10	6	3	1	2
41	0	Travel_Rarely	Sales	3	Marketing	Female	2	Sales Executive	Married	4393	5	Y	No	21	4	14	5	4	1	4
30	0	Non-Travel	Research & Development	1	Life Sciences	Male	3	Manufacturing Director	Single	8474	1	Y	No	22	4	12	11	8	5	8
50	0	Travel_Rarely	Research & Development	3	Medical	Male	4	Research Director	Married	17639	5	Y	No	16	3	30	4	3	0	3
31	1	Travel_Frequently	Research & Development	2	Medical	Male	1	Laboratory Technician	Single	3479	0	Y	No	11	3	6	5	4	1	4
39	0	Travel_Frequently	Research & Development	1	Life Sciences	Male	5	Manager	Divorced	19197	1	Y	Yes	14	3	21	21	8	1	6
48	0	Travel_Rarely	Research & Development	4	Life Sciences	Male	3	Healthcare Representative	Single	10999	7	Y	No	14	3	27	15	11	4	8
51	0	Travel_Rarely	Sales	2	Life Sciences	Female	2	Sales Executive	Married	4936	4	Y	No	11	3	18	7	7	0	7
36	0	Travel_Rarely	Sales	4	Technical Degree	Female	2	Sales Executive	Married	5673	1	Y	Yes	13	3	10	10	9	1	7
35	0	Non-Travel	Research & Development	4	Life Sciences	Female	2	Healthcare Representative	Divorced	5093	2	Y	No	11	3	16	1	0	0	0
38	0	Travel_Rarely	Research & Development	2	Life Sciences	Female	3	Research Director	Married	12061	3	Y	No	17	3	19	10	8	0	1
40	0	Travel_Frequently	Research & Development	4	Medical	Male	1	Research Scientist	Divorced	3617	8	Y	Yes	14	3	3	1	1	0	0
47	0	Travel_Frequently	Sales	3	Medical	Female	4	Sales Executive	Divorced	13770	9	Y	Yes	12	3	28	22	2	11	13
33	0	Travel_Rarely	Research & Development	5	Medical	Female	4	Research Director	Divorced	16184	4	Y	No	19	3	10	6	1	0	5
42	0	Non-Travel	Research & Development	1	Life Sciences	Male	4	Manager	Married	17861	0	Y	Yes	13	3	21	20	8	2	10
48	0	Travel_Rarely	Sales	5	Marketing	Female	2	Sales Executive	Married	4051	2	Y	No	14	3	14	9	7	6	7
32	0	Travel_Rarely	Sales	3	Life Sciences	Male	2	Sales Executive	Married	5484	1	Y	No	14	3	13	13	8	4	8
28	0	Travel_Rarely	Sales	3	Medical	Male	2	Sales Executive	Single	8463	0	Y	No	18	3	6	5	4	1	3
50	0	Travel_Rarely	Research & Development	1	Life Sciences	Male	5	Research Director	Divorced	19144	3	Y	No	14	3	28	10	4	1	6
23	0	Travel_Rarely	Research & Development	3	Technical Degree	Male	1	Research Scientist	Married	2073	2	Y	No	16	3	4	2	2	2	2
33	1	Travel_Frequently	Research & Development	3	Life Sciences	Male	1	Research Scientist	Single	3348	1	Y	Yes	11	3	10	10	8	9	7
36	1	Travel_Rarely	Research & Development	3	Medical	Male	1	Research Scientist	Married	3388	0	Y	Yes	17	3	2	1	0	0	0
48	0	Travel_Frequently	Research & Development	3	Medical	Female	4	Manager	Divorced	17174	3	Y	No	11	3	24	22	17	4	7
36	0	Travel_Rarely	Research & Development	3	Technical Degree	Female	3	Manufacturing Director	Divorced	10252	2	Y	Yes	21	4	17	7	7	7	7
32	1	Travel_Frequently	Research & Development	2	Life Sciences	Female	1	Research Scientist	Single	2432	3	Y	Yes	14	3	8	4	1	0	3
56	0	Non-Travel	Research & Development	4	Life Sciences	Male	2	Healthcare Representative	Divorced	6306	1	Y	No	21	4	13	13	12	1	9
31	1	Travel_Rarely	Research & Development	3	Life Sciences	Female	1	Research Scientist	Single	1261	1	Y	No	12	3	1	1	0	0	0
32	0	Travel_Rarely	Sales	4	Marketing	Female	3	Sales Executive	Married	10422	1	Y	No	19	3	14	14	10	5	7
38	0	Travel_Frequently	Research & Development	2	Medical	Female	1	Laboratory Technician	Married	2468	4	Y	No	14	3	9	6	1	0	5
32	0	Travel_Rarely	Research & Development	5	Life Sciences	Male	1	Research Scientist	Single	3038	3	Y	No	20	4	8	5	4	1	4
38	0	Travel_Rarely	Sales	4	Marketing	Male	3	Sales Executive	Divorced	8740	0	Y	Yes	14	3	9	8	7	2	7
45	0	Travel_Rarely	Research & Development	4	Other	Male	2	Research Scientist	Married	3697	9	Y	No	14	3	12	10	9	9	8
28	0	Travel_Rarely	Sales	4	Marketing	Female	2	Sales Executive	Married	4779	1	Y	Yes	20	4	8	8	7	7	5
30	0	Travel_Frequently	Research & Development	4	Technical Degree	Female	1	Research Scientist	Single	4968	0	Y	No	16	3	10	9	7	0	7
46	0	Travel_Rarely	Research & Development	3	Medical	Female	2	Manufacturing Director	Divorced	4810	2	Y	No	14	3	19	10	7	0	8
58	0	Non-Travel	Research & Development	4	Life Sciences	Male	2	Healthcare Representative	Divorced	5660	2	Y	Yes	13	3	12	5	3	1	2
39	0	Travel_Rarely	Sales	3	Medical	Male	3	Sales Executive	Married	8237	2	Y	No	11	3	11	7	6	7	6
49	0	Travel_Rarely	Sales	4	Technical Degree	Male	4	Sales Executive	Married	13120	6	Y	No	17	3	22	9	8	2	3
35	0	Travel_Rarely	Research & Development	3	Medical	Female	2	Laboratory Technician	Married	5363	0	Y	No	12	3	10	9	7	0	0
44	0	Travel_Rarely	Sales	5	Marketing	Female	2	Sales Executive	Divorced	5454	5	Y	Yes	21	4	9	4	3	1	3
18	0	Non-Travel	Research & Development	3	Life Sciences	Female	1	Laboratory Technician	Single	1611	1	Y	No	15	3	0	0	0	0	0
55	0	Travel_Rarely	Research & Development	4	Life Sciences	Male	2	Healthcare Representative	Married	4035	0	Y	Yes	16	3	4	3	2	1	2
28	0	Travel_Frequently	Sales	2	Life Sciences	Male	2	Sales Executive	Married	6834	1	Y	Yes	12	3	7	7	7	0	7
25	1	Travel_Rarely	Research & Development	3	Medical	Male	1	Laboratory Technician	Married	4031	5	Y	No	13	3	6	2	2	0	2
27	0	Travel_Rarely	Research & Development	2	Life Sciences	Male	1	Research Scientist	Divorced	2517	1	Y	No	11	3	5	5	3	0	3
30	0	Travel_Rarely	Sales	3	Life Sciences	Female	3	Sales Executive	Married	9419	2	Y	No	12	3	12	10	9	7	4
29	0	Travel_Rarely	Research & Development	3	Technical Degree	Female	1	Research Scientist	Divorced	2109	1	Y	No	13	3	1	1	0	0	0
39	0	Travel_Rarely	Research & Development	2	Life Sciences	Male	2	Manufacturing Director	Single	4534	0	Y	No	11	3	9	8	7	1	7
32	0	Travel_Rarely	Research & Development	3	Medical	Male	2	Research Scientist	Divorced	5470	0	Y	No	13	3	10	9	5	1	6
53	0	Travel_Rarely	Research & Development	4	Medical	Male	4	Research Director	Married	17584	3	Y	Yes	16	3	21	5	3	1	3
39	0	Travel_Rarely	Research & Development	1	Life Sciences	Male	2	Research Scientist	Single	4108	7	Y	No	13	3	18	7	7	1	7
37	0	Travel_Frequently	Research & Development	3	Medical	Male	1	Research Scientist	Married	2326	1	Y	Yes	12	3	4	4	2	1	2
60	0	Travel_Rarely	Sales	4	Marketing	Male	2	Sales Executive	Single	5405	8	Y	No	14	3	10	2	2	2	2
24	1	Travel_Rarely	Human Resources	1	Human Resources	Male	1	Human Resources	Married	1555	1	Y	No	11	3	1	1	0	0	0
36	1	Travel_Rarely	Sales	4	Life Sciences	Male	1	Sales Representative	Single	3407	7	Y	No	23	4	10	5	3	0	3
31	0	Travel_Rarely	Research & Development	3	Medical	Female	2	Healthcare Representative	Married	5855	0	Y	Yes	11	3	10	9	7	8	5
36	0	Non-Travel	Research & Development	4	Life Sciences	Male	1	Laboratory Technician	Married	2810	1	Y	No	22	4	5	5	4	0	2
27	0	Travel_Rarely	Research & Development	3	Life Sciences	Female	1	Research Scientist	Single	2478	1	Y	Yes	12	3	4	4	3	1	2
21	0	Travel_Rarely	Research & Development	1	Medical	Male	1	Research Scientist	Single	3117	1	Y	No	18	3	3	2	2	2	2
38	0	Travel_Rarely	Research & Development	3	Medical	Female	2	Healthcare Representative	Married	9824	3	Y	No	19	3	18	1	0	0	0
37	0	Travel_Frequently	Research & Development	3	Other	Male	3	Research Director	Divorced	12185	1	Y	Yes	14	3	10	10	8	0	7
34	0	Non-Travel	Research & Development	1	Technical Degree	Female	1	Research Scientist	Divorced	2029	1	Y	No	20	4	5	5	4	0	0
24	0	Travel_Rarely	Research & Development	1	Medical	Female	2	Manufacturing Director	Divorced	4377	1	Y	No	15	3	5	4	2	3	2
21	0	Travel_Rarely	Sales	1	Technical Degree	Male	1	Sales Representative	Single	3447	1	Y	No	11	3	3	3	2	1	2
40	0	Travel_Rarely	Sales	4	Life Sciences	Female	5	Manager	Married	18041	0	Y	No	14	3	21	20	15	1	12
58	0	Travel_Rarely	Research & Development	4	Life Sciences	Male	1	Research Scientist	Divorced	2372	1	Y	No	12	3	2	2	2	2	2
40	1	Travel_Rarely	Research & Development	4	Life Sciences	Male	1	Laboratory Technician	Single	2018	3	Y	No	14	3	15	5	4	1	0
35	0	Non-Travel	Research & Development	4	Life Sciences	Female	2	Healthcare Representative	Married	4148	1	Y	No	12	3	15	14	11	2	9
52	0	Travel_Rarely	Research & Development	3	Medical	Male	3	Manufacturing Director	Married	7969	2	Y	Yes	14	3	28	5	4	0	4
39	0	Travel_Rarely	Sales	4	Life Sciences	Female	2	Sales Executive	Married	5902	4	Y	No	14	3	17	15	11	5	9
50	0	Travel_Frequently	Human Resources	3	Medical	Male	5	Manager	Married	18200	1	Y	No	11	3	32	32	5	10	7
22	1	Travel_Frequently	Research & Development	1	Technical Degree	Male	1	Laboratory Technician	Single	3894	5	Y	No	16	3	4	2	2	1	2
38	0	Travel_Frequently	Research & Development	3	Medical	Female	2	Research Scientist	Divorced	2133	1	Y	Yes	16	3	20	20	11	0	7
27	0	Travel_Rarely	Research & Development	4	Medical	Male	1	Research Scientist	Single	2045	0	Y	No	13	3	5	4	2	1	1
26	1	Travel_Frequently	Research & Development	2	Medical	Female	1	Research Scientist	Married	2366	1	Y	Yes	14	3	8	8	7	1	7
45	0	Travel_Rarely	Sales	2	Life Sciences	Female	2	Sales Executive	Divorced	5006	4	Y	Yes	11	3	9	5	4	0	3
42	0	Travel_Rarely	Research & Development	3	Medical	Male	2	Laboratory Technician	Single	4272	4	Y	No	19	3	16	1	0	0	0
35	0	Non-Travel	Research & Development	2	Medical	Male	3	Healthcare Representative	Married	9884	2	Y	Yes	13	3	10	4	0	2	3
45	0	Travel_Rarely	Sales	3	Other	Male	2	Sales Executive	Married	4805	0	Y	No	19	3	9	8	7	3	7
28	0	Travel_Rarely	Research & Development	2	Medical	Male	2	Healthcare Representative	Single	5661	0	Y	No	19	3	9	8	3	0	7
50	1	Travel_Frequently	Sales	2	Technical Degree	Male	2	Sales Executive	Married	6796	3	Y	Yes	14	3	18	4	3	1	3
35	0	Travel_Rarely	Research & Development	4	Medical	Female	3	Healthcare Representative	Divorced	10388	1	Y	Yes	11	3	16	16	10	10	1
27	1	Travel_Frequently	Human Resources	3	Human Resources	Female	1	Human Resources	Married	2863	1	Y	No	12	3	1	1	0	0	0
35	0	Travel_Rarely	Research & Development	3	Technical Degree	Male	3	Manufacturing Director	Married	10903	3	Y	No	16	3	16	13	10	4	8
31	1	Travel_Frequently	Research & Development	5	Life Sciences	Female	3	Manufacturing Director	Single	7446	1	Y	No	11	3	10	10	8	4	7
36	0	Travel_Rarely	Research & Development	4	Life Sciences	Male	1	Laboratory Technician	Divorced	2741	1	Y	No	14	3	7	7	7	1	7
22	0	Travel_Rarely	Research & Development	1	Technical Degree	Male	1	Laboratory Technician	Married	2523	0	Y	No	14	3	3	2	1	2	1
56	0	Travel_Rarely	Research & Development	2	Life Sciences	Female	1	Research Scientist	Married	2066	2	Y	No	22	4	5	3	2	1	0
52	0	Travel_Frequently	Research & Development	2	Medical	Female	4	Manufacturing Director	Married	13247	2	Y	Yes	11	3	24	5	3	0	2
50	0	Travel_Frequently	Research & Development	5	Medical	Male	4	Research Director	Single	14411	1	Y	Yes	13	3	32	32	6	13	9
37	0	Travel_Rarely	Research & Development	3	Life Sciences	Female	3	Research Director	Married	13744	1	Y	Yes	25	4	16	16	11	6	8
37	0	Travel_Rarely	Research & Development	3	Medical	Female	1	Research Scientist	Married	3936	1	Y	No	11	3	8	8	4	7	7
36	0	Travel_Rarely	Sales	4	Life Sciences	Female	2	Sales Representative	Single	4502	3	Y	No	15	3	17	13	7	6	7
51	0	Travel_Rarely	Human Resources	3	Life Sciences	Male	4	Manager	Divorced	14026	1	Y	Yes	11	3	33	33	9	0	10
33	0	Travel_Rarely	Research & Development	2	Medical	Female	2	Healthcare Representative	Married	4878	0	Y	Yes	13	3	10	9	7	8	1
37	1	Travel_Rarely	Research & Development	2	Medical	Female	2	Healthcare Representative	Married	4777	5	Y	No	15	3	15	1	0	0	0
36	0	Travel_Frequently	Research & Development	1	Medical	Female	1	Laboratory Technician	Single	2153	1	Y	No	13	3	8	8	1	1	7
34	1	Travel_Rarely	Research & Development	1	Medical	Male	1	Research Scientist	Single	2960	2	Y	No	11	3	8	4	2	1	3
22	1	Travel_Frequently	Research & Development	4	Life Sciences	Male	1	Research Scientist	Married	2853	0	Y	Yes	11	3	1	0	0	0	0
53	0	Travel_Rarely	Research & Development	3	Life Sciences	Male	4	Research Director	Married	14814	3	Y	No	19	3	32	5	1	1	3
27	0	Travel_Frequently	Sales	3	Life Sciences	Male	3	Sales Executive	Single	8726	1	Y	No	15	3	9	9	8	1	7
30	0	Travel_Rarely	Sales	2	Marketing	Male	3	Sales Executive	Divorced	7140	2	Y	No	11	3	12	7	7	1	7
34	0	Travel_Rarely	Research & Development	2	Medical	Female	1	Research Scientist	Single	2311	2	Y	No	15	3	9	3	2	1	2
29	0	Travel_Rarely	Research & Development	3	Medical	Female	2	Healthcare Representative	Married	4335	4	Y	No	12	3	11	8	7	1	1
32	1	Travel_Rarely	Research & Development	3	Life Sciences	Male	1	Laboratory Technician	Single	3730	0	Y	Yes	14	3	4	3	2	1	2
33	0	Travel_Rarely	Human Resources	3	Human Resources	Male	1	Human Resources	Married	3600	1	Y	No	13	3	5	5	4	1	4
36	0	Travel_Rarely	Research & Development	3	Technical Degree	Male	2	Research Scientist	Single	4485	4	Y	No	12	3	10	8	0	7	7
35	0	Travel_Rarely	Sales	4	Life Sciences	Male	2	Sales Executive	Married	8966	3	Y	Yes	15	3	15	7	7	1	7
48	0	Travel_Rarely	Sales	4	Life Sciences	Female	2	Sales Executive	Divorced	6439	8	Y	No	14	3	18	8	7	7	7
29	0	Travel_Rarely	Research & Development	4	Life Sciences	Female	3	Manufacturing Director	Divorced	9980	1	Y	No	11	3	10	10	9	8	8
28	0	Travel_Frequently	Research & Development	3	Life Sciences	Male	1	Laboratory Technician	Married	3867	1	Y	Yes	12	3	2	2	2	2	2
22	0	Non-Travel	Research & Development	2	Other	Female	1	Research Scientist	Married	2814	1	Y	Yes	14	3	4	4	2	1	3
46	0	Travel_Rarely	Research & Development	4	Medical	Male	5	Research Director	Divorced	19627	9	Y	No	17	3	23	2	2	2	2
29	1	Travel_Rarely	Sales	1	Life Sciences	Female	3	Sales Executive	Married	7336	1	Y	No	13	3	11	11	8	3	10
41	1	Travel_Rarely	Research & Development	4	Life Sciences	Female	1	Laboratory Technician	Divorced	2778	4	Y	Yes	13	3	10	7	7	1	0
31	1	Travel_Frequently	Research & Development	3	Life Sciences	Male	3	Healthcare Representative	Married	9824	3	Y	No	12	3	12	1	0	0	0
37	0	Travel_Rarely	Sales	4	Marketing	Male	2	Sales Executive	Divorced	6334	4	Y	No	19	3	9	1	0	0	0
35	0	Travel_Rarely	Research & Development	3	Life Sciences	Female	3	Manufacturing Director	Married	10685	1	Y	Yes	20	4	17	17	14	5	15
32	0	Travel_Frequently	Research & Development	2	Life Sciences	Male	1	Laboratory Technician	Single	3068	0	Y	No	13	3	8	7	7	3	6
25	0	Travel_Rarely	Human Resources	3	Human Resources	Female	1	Human Resources	Married	2187	4	Y	No	14	3	6	2	0	1	2
42	0	Travel_Frequently	Research & Development	5	Medical	Female	3	Research Director	Married	13191	3	Y	Yes	17	3	20	1	0	0	0
43	0	Travel_Frequently	Research & Development	4	Life Sciences	Female	2	Laboratory Technician	Divorced	5257	1	Y	No	11	3	9	9	7	0	0
44	0	Travel_Rarely	Research & Development	2	Life Sciences	Male	5	Manager	Divorced	19190	1	Y	No	14	3	26	25	9	14	13
29	1	Travel_Frequently	Research & Development	2	Life Sciences	Male	1	Research Scientist	Single	2439	1	Y	Yes	24	4	1	1	0	1	0
25	0	Travel_Rarely	Research & Development	1	Medical	Male	1	Laboratory Technician	Married	3669	3	Y	No	11	3	7	3	2	1	2
49	0	Travel_Rarely	Research & Development	4	Other	Female	4	Research Director	Married	16413	3	Y	No	16	3	27	4	2	1	2
47	0	Non-Travel	Research & Development	1	Medical	Female	3	Research Director	Married	11957	0	Y	No	18	3	14	13	8	5	12
28	0	Travel_Rarely	Research & Development	3	Medical	Female	2	Manufacturing Director	Divorced	4877	0	Y	No	21	4	6	5	3	0	0
39	0	Travel_Rarely	Research & Development	1	Medical	Male	3	Healthcare Representative	Married	9991	4	Y	No	15	3	9	7	7	1	7
38	0	Travel_Frequently	Research & Development	4	Life Sciences	Male	2	Manufacturing Director	Married	5321	2	Y	No	11	3	10	8	3	7	7
33	0	Non-Travel	Sales	3	Life Sciences	Female	2	Sales Executive	Divorced	5368	1	Y	Yes	25	4	7	6	5	1	2
54	0	Travel_Rarely	Research & Development	4	Medical	Female	2	Research Scientist	Married	6854	4	Y	No	15	3	14	7	1	1	7
36	0	Travel_Rarely	Research & Development	3	Life Sciences	Female	1	Research Scientist	Married	2543	4	Y	No	13	3	6	2	2	2	2
37	0	Travel_Rarely	Research & Development	4	Medical	Male	3	Research Director	Single	13664	4	Y	No	13	3	16	5	2	0	2
24	1	Travel_Frequently	Research & Development	3	Life Sciences	Female	1	Laboratory Technician	Married	2886	1	Y	Yes	16	3	6	6	3	1	2
50	0	Travel_Rarely	Sales	3	Marketing	Male	5	Manager	Married	19331	4	Y	Yes	16	3	27	1	0	0	0
53	0	Travel_Rarely	Research & Development	2	Medical	Female	2	Manufacturing Director	Divorced	4450	1	Y	No	11	3	5	4	2	1	3
48	1	Travel_Frequently	Sales	2	Medical	Female	1	Sales Representative	Married	2655	2	Y	Yes	11	3	19	9	7	7	7
45	0	Travel_Frequently	Research & Development	4	Medical	Male	2	Healthcare Representative	Single	5399	4	Y	No	12	3	12	4	2	0	3
30	0	Travel_Frequently	Research & Development	2	Medical	Female	2	Laboratory Technician	Single	4011	1	Y	No	23	4	12	12	8	3	7
50	1	Travel_Frequently	Sales	4	Other	Male	2	Sales Executive	Single	4728	3	Y	Yes	14	3	5	0	0	0	0
31	1	Travel_Frequently	Research & Development	3	Life Sciences	Male	1	Laboratory Technician	Married	3722	6	Y	Yes	13	3	7	2	2	2	2
31	1	Non-Travel	Research & Development	2	Medical	Male	1	Research Scientist	Single	2321	0	Y	Yes	22	4	4	3	2	1	2
35	0	Travel_Rarely	Research & Development	3	Other	Male	3	Manufacturing Director	Single	10221	3	Y	No	21	4	17	8	5	1	6
35	0	Travel_Rarely	Sales	4	Life Sciences	Female	1	Sales Representative	Married	2430	0	Y	No	23	4	6	5	3	4	2
28	0	Non-Travel	Sales	3	Medical	Male	2	Sales Executive	Married	4221	1	Y	No	15	3	5	5	4	0	4
37	0	Travel_Rarely	Research & Development	3	Other	Female	2	Healthcare Representative	Single	4107	3	Y	No	15	3	8	4	3	0	1
38	0	Travel_Rarely	Research & Development	2	Other	Female	1	Laboratory Technician	Married	3702	1	Y	No	11	3	5	5	4	0	4
41	0	Travel_Rarely	Research & Development	4	Life Sciences	Male	1	Laboratory Technician	Married	2238	2	Y	No	21	4	7	5	0	1	4
34	0	Travel_Rarely	Research & Development	3	Medical	Female	3	Healthcare Representative	Single	8621	1	Y	No	14	3	9	8	7	7	7
39	0	Travel_Rarely	Human Resources	3	Human Resources	Female	2	Human Resources	Married	6389	9	Y	No	15	3	12	8	3	3	6
29	1	Travel_Rarely	Sales	3	Marketing	Female	3	Sales Executive	Married	7639	1	Y	No	22	4	10	10	4	1	9
34	0	Non-Travel	Research & Development	4	Life Sciences	Male	1	Research Scientist	Married	2979	3	Y	No	17	3	6	0	0	0	0
32	0	Travel_Rarely	Research & Development	3	Medical	Male	2	Manufacturing Director	Married	6162	1	Y	Yes	22	4	9	9	8	7	8
32	0	Travel_Rarely	Research & Development	3	Life Sciences	Male	2	Research Scientist	Married	6220	1	Y	No	17	3	10	10	4	0	9
35	0	Travel_Rarely	Sales	3	Medical	Female	2	Sales Executive	Married	4601	1	Y	No	16	3	5	5	2	1	0
38	0	Travel_Frequently	Research & Development	3	Life Sciences	Male	2	Healthcare Representative	Divorced	6288	2	Y	No	15	3	13	4	3	1	2
34	0	Travel_Frequently	Research & Development	4	Technical Degree	Male	2	Healthcare Representative	Married	5063	1	Y	No	14	3	8	8	2	7	7
38	0	Travel_Rarely	Research & Development	5	Medical	Male	1	Research Scientist	Married	3057	6	Y	Yes	13	3	6	1	0	0	1
32	0	Non-Travel	Research & Development	3	Life Sciences	Male	1	Laboratory Technician	Divorced	2314	0	Y	No	12	3	4	3	0	0	2
38	0	Travel_Rarely	Research & Development	1	Life Sciences	Female	1	Research Scientist	Single	2619	3	Y	No	17	3	8	0	0	0	0
25	0	Travel_Rarely	Sales	4	Life Sciences	Male	2	Sales Executive	Single	4950	0	Y	No	14	3	5	4	3	1	1
28	0	Travel_Rarely	Research & Development	3	Medical	Male	1	Research Scientist	Married	2070	1	Y	No	23	4	5	5	2	0	4
30	1	Travel_Frequently	Research & Development	3	Technical Degree	Male	1	Research Scientist	Single	2285	9	Y	Yes	23	4	3	1	0	0	0
39	0	Travel_Rarely	Sales	5	Life Sciences	Male	3	Sales Executive	Single	7880	0	Y	No	18	3	9	8	7	0	7
28	1	Travel_Rarely	Research & Development	2	Life Sciences	Female	1	Research Scientist	Single	2216	7	Y	Yes	13	3	10	7	7	3	7
36	0	Travel_Rarely	Research & Development	4	Other	Male	1	Research Scientist	Single	4678	2	Y	No	18	3	8	6	2	0	1
38	0	Travel_Rarely	Sales	2	Marketing	Male	3	Sales Executive	Single	7351	7	Y	No	16	3	10	1	0	0	0
33	0	Travel_Rarely	Research & Development	3	Medical	Male	1	Laboratory Technician	Married	2028	1	Y	No	18	3	14	14	11	2	13
22	0	Travel_Rarely	Research & Development	1	Medical	Male	1	Research Scientist	Married	2323	1	Y	No	24	4	2	2	2	2	2
52	0	Non-Travel	Research & Development	4	Medical	Male	1	Research Scientist	Married	4258	0	Y	No	18	3	5	4	3	1	2
44	0	Travel_Rarely	Research & Development	3	Life Sciences	Male	4	Research Director	Married	16328	3	Y	No	13	3	24	20	6	14	17
31	0	Travel_Rarely	Research & Development	3	Life Sciences	Male	2	Laboratory Technician	Divorced	4197	1	Y	No	11	3	10	10	8	0	2
51	0	Travel_Rarely	Research & Development	2	Technical Degree	Female	4	Manufacturing Director	Single	13142	3	Y	No	16	3	29	5	2	0	3
30	0	Non-Travel	Research & Development	3	Medical	Male	2	Laboratory Technician	Divorced	3072	1	Y	No	11	3	12	12	9	6	10
43	0	Travel_Rarely	Research & Development	3	Life Sciences	Male	3	Healthcare Representative	Married	7510	1	Y	No	17	3	10	10	9	0	9
32	1	Travel_Rarely	Sales	4	Marketing	Male	2	Sales Executive	Single	9907	7	Y	Yes	12	3	7	2	2	2	2
48	0	Travel_Rarely	Sales	1	Medical	Female	3	Manager	Married	12504	3	Y	No	21	4	15	0	0	0	0
43	0	Travel_Rarely	Sales	3	Medical	Male	2	Sales Executive	Married	7847	1	Y	Yes	17	3	10	10	9	8	8
25	0	Travel_Rarely	Sales	1	Marketing	Male	2	Sales Executive	Married	4256	1	Y	No	12	3	5	5	2	0	3
41	0	Travel_Rarely	Sales	3	Life Sciences	Female	3	Manager	Single	13591	3	Y	Yes	18	3	16	1	0	0	0
35	0	Travel_Rarely	Sales	3	Marketing	Male	3	Sales Executive	Married	8020	0	Y	No	15	3	12	11	9	6	9
24	0	Travel_Rarely	Research & Development	1	Medical	Male	1	Laboratory Technician	Divorced	3907	1	Y	No	13	3	6	6	2	1	2
23	1	Travel_Rarely	Research & Development	1	Medical	Male	1	Laboratory Technician	Single	3989	1	Y	Yes	11	3	5	5	4	1	2
37	0	Travel_Rarely	Research & Development	3	Medical	Male	2	Research Scientist	Married	4285	1	Y	No	17	3	10	10	8	3	7
32	1	Travel_Frequently	Research & Development	1	Life Sciences	Female	1	Research Scientist	Single	3919	1	Y	Yes	22	4	10	10	2	6	7
29	0	Travel_Frequently	Research & Development	3	Life Sciences	Female	1	Research Scientist	Divorced	3291	0	Y	No	14	3	8	7	5	1	1
54	0	Travel_Rarely	Research & Development	5	Medical	Female	4	Manager	Married	17426	3	Y	No	25	4	36	10	8	4	7
31	1	Travel_Frequently	Sales	3	Life Sciences	Female	1	Sales Representative	Single	2302	1	Y	Yes	11	3	3	3	2	2	2
27	0	Travel_Rarely	Research & Development	4	Technical Degree	Male	1	Research Scientist	Married	2226	1	Y	No	11	3	6	5	3	1	2
25	0	Travel_Rarely	Sales	3	Life Sciences	Male	2	Sales Executive	Married	4851	0	Y	No	22	4	4	3	2	1	2
55	0	Travel_Rarely	Research & Development	3	Medical	Male	5	Manager	Single	19045	0	Y	Yes	14	3	37	36	10	4	13
28	1	Travel_Rarely	Research & Development	4	Medical	Male	1	Research Scientist	Single	4382	6	Y	No	17	3	5	2	2	2	1
42	1	Travel_Frequently	Sales	3	Life Sciences	Male	4	Sales Executive	Single	13758	0	Y	Yes	12	3	22	21	9	13	14
38	0	Travel_Rarely	Sales	4	Life Sciences	Male	2	Sales Executive	Married	4440	0	Y	No	15	3	16	15	13	5	8
35	0	Travel_Frequently	Research & Development	3	Medical	Male	1	Research Scientist	Married	2194	4	Y	No	13	3	5	3	2	1	2
42	0	Travel_Rarely	Research & Development	3	Life Sciences	Female	2	Laboratory Technician	Married	5231	2	Y	Yes	13	3	17	5	3	1	3
26	1	Travel_Rarely	Research & Development	4	Medical	Male	1	Laboratory Technician	Divorced	2373	2	Y	Yes	13	3	5	3	2	0	2
53	0	Travel_Rarely	Sales	4	Life Sciences	Female	4	Manager	Married	15427	2	Y	No	16	3	31	25	8	3	7
35	0	Travel_Rarely	Research & Development	3	Medical	Male	1	Laboratory Technician	Married	2426	0	Y	No	13	3	6	5	4	0	3
24	1	Travel_Rarely	Research & Development	2	Life Sciences	Female	1	Laboratory Technician	Married	2210	1	Y	No	13	3	1	1	0	0	0
30	0	Travel_Rarely	Research & Development	3	Life Sciences	Female	1	Research Scientist	Single	2632	1	Y	No	14	3	5	5	4	0	4
42	0	Travel_Rarely	Research & Development	3	Medical	Male	3	Research Director	Married	13348	9	Y	No	13	3	18	13	7	5	7
58	0	Travel_Rarely	Research & Development	3	Technical Degree	Female	3	Healthcare Representative	Divorced	10552	2	Y	Yes	13	3	24	6	0	0	4
43	0	Travel_Rarely	Human Resources	3	Life Sciences	Male	1	Human Resources	Single	3539	0	Y	No	13	3	10	9	7	1	8
58	0	Non-Travel	Sales	3	Medical	Male	4	Manager	Divorced	16291	4	Y	No	22	4	37	16	9	14	14
21	0	Travel_Rarely	Research & Development	1	Technical Degree	Female	1	Research Scientist	Single	2070	1	Y	Yes	11	3	2	2	2	2	2
37	0	Travel_Rarely	Research & Development	3	Medical	Male	2	Research Scientist	Divorced	5974	4	Y	Yes	13	3	13	7	7	6	7
37	0	Travel_Rarely	Research & Development	3	Medical	Female	1	Laboratory Technician	Married	3452	6	Y	No	20	4	17	5	4	0	3
60	0	Travel_Rarely	Research & Development	3	Life Sciences	Female	5	Manager	Married	19566	5	Y	No	11	3	33	29	8	11	10
34	0	Non-Travel	Sales	4	Marketing	Male	2	Sales Executive	Single	4568	0	Y	No	20	4	10	9	5	8	7
30	0	Travel_Rarely	Sales	4	Life Sciences	Male	2	Sales Executive	Divorced	4115	8	Y	No	19	3	8	4	3	0	3
59	0	Travel_Rarely	Human Resources	2	Medical	Male	1	Human Resources	Married	2267	8	Y	No	17	3	7	2	2	2	2
40	0	Travel_Rarely	Sales	4	Marketing	Male	3	Sales Executive	Married	10855	7	Y	No	11	3	15	12	11	2	11
34	1	Travel_Frequently	Research & Development	3	Life Sciences	Male	2	Laboratory Technician	Single	6074	1	Y	Yes	24	4	9	9	7	0	6
38	0	Travel_Rarely	Research & Development	2	Medical	Female	3	Manufacturing Director	Married	7756	3	Y	Yes	19	3	10	5	4	0	2
24	1	Travel_Rarely	Sales	1	Technical Degree	Female	1	Sales Representative	Single	3202	1	Y	Yes	16	3	6	5	3	1	4
27	0	Travel_Rarely	Sales	3	Medical	Female	1	Sales Representative	Married	2534	8	Y	No	14	3	5	1	0	0	0
30	0	Travel_Rarely	Research & Development	3	Technical Degree	Female	1	Research Scientist	Divorced	3204	5	Y	No	14	3	8	3	2	2	2
28	1	Travel_Rarely	Sales	2	Marketing	Female	2	Sales Executive	Single	9854	3	Y	Yes	11	3	6	2	0	2	2
45	0	Travel_Frequently	Research & Development	3	Life Sciences	Male	3	Laboratory Technician	Divorced	5210	1	Y	No	18	3	24	24	9	9	11
41	0	Travel_Frequently	Research & Development	3	Medical	Male	5	Research Director	Divorced	19419	2	Y	No	17	3	21	18	16	0	11
30	0	Travel_Rarely	Sales	5	Marketing	Male	2	Sales Executive	Divorced	5304	7	Y	No	23	4	10	8	7	7	7
35	0	Travel_Rarely	Research & Development	2	Other	Male	1	Laboratory Technician	Divorced	1951	1	Y	No	12	3	1	1	0	0	0
31	0	Travel_Frequently	Research & Development	1	Technical Degree	Female	2	Manufacturing Director	Single	5238	2	Y	No	20	4	9	5	4	1	4
36	0	Travel_Rarely	Human Resources	3	Life Sciences	Male	1	Human Resources	Married	2342	0	Y	No	21	4	6	5	4	0	3
33	0	Non-Travel	Sales	3	Life Sciences	Male	4	Manager	Single	17444	1	Y	No	11	3	10	10	8	6	0
46	0	Travel_Rarely	Sales	4	Life Sciences	Male	4	Manager	Single	17567	1	Y	No	15	3	27	26	0	0	12
28	1	Travel_Rarely	Research & Development	4	Technical Degree	Male	1	Laboratory Technician	Single	3441	1	Y	Yes	13	3	2	2	2	2	2
34	0	Travel_Rarely	Research & Development	4	Medical	Male	1	Research Scientist	Single	2972	1	Y	No	13	3	1	1	0	0	0
50	0	Travel_Rarely	Research & Development	1	Medical	Male	1	Laboratory Technician	Married	3221	1	Y	Yes	11	3	20	20	8	3	8
30	0	Travel_Frequently	Research & Development	3	Life Sciences	Male	1	Research Scientist	Divorced	2613	1	Y	No	25	4	10	10	7	0	9
43	0	Travel_Rarely	Sales	3	Medical	Male	3	Sales Executive	Divorced	10798	5	Y	No	13	3	18	1	0	0	0
42	0	Travel_Rarely	Research & Development	3	Medical	Male	3	Manufacturing Director	Married	7406	1	Y	Yes	21	4	10	10	9	5	8
31	0	Travel_Rarely	Sales	3	Marketing	Male	2	Sales Executive	Divorced	7547	4	Y	No	12	3	13	7	7	1	7
41	0	Travel_Rarely	Research & Development	3	Medical	Male	2	Manufacturing Director	Single	6032	6	Y	Yes	15	3	8	5	4	1	2
57	0	Travel_Rarely	Sales	3	Marketing	Male	4	Manager	Divorced	14118	3	Y	No	12	3	32	1	0	0	0
27	0	Travel_Frequently	Sales	1	Medical	Female	2	Sales Executive	Divorced	4647	1	Y	Yes	20	4	6	6	5	0	4
20	0	Travel_Rarely	Research & Development	3	Life Sciences	Male	1	Laboratory Technician	Single	3033	1	Y	No	12	3	2	2	2	1	2
33	0	Travel_Rarely	Research & Development	4	Medical	Female	1	Research Scientist	Married	2622	6	Y	No	21	4	7	3	2	1	1
31	0	Non-Travel	Research & Development	3	Medical	Male	2	Manufacturing Director	Single	9936	0	Y	No	19	3	10	9	4	1	7
58	1	Travel_Rarely	Research & Development	4	Medical	Female	3	Manufacturing Director	Married	10008	7	Y	Yes	14	3	31	10	9	5	9
21	1	Travel_Rarely	Research & Development	3	Life Sciences	Female	1	Laboratory Technician	Single	1416	1	Y	No	13	3	1	1	0	1	0
39	0	Travel_Frequently	Research & Development	2	Medical	Male	5	Manager	Married	19272	1	Y	No	15	3	21	21	9	13	3
55	0	Travel_Rarely	Research & Development	4	Medical	Male	5	Research Director	Single	18722	8	Y	No	11	3	36	24	15	2	15
41	1	Travel_Rarely	Sales	2	Life Sciences	Female	2	Sales Executive	Single	5993	8	Y	Yes	11	3	8	6	4	0	5
21	0	Travel_Rarely	Research & Development	2	Life Sciences	Male	1	Research Scientist	Single	1232	1	Y	No	14	3	0	0	0	0	0
39	0	Travel_Rarely	Research & Development	4	Medical	Female	1	Laboratory Technician	Divorced	2232	7	Y	No	14	3	7	3	2	1	2
34	1	Travel_Frequently	Research & Development	4	Life Sciences	Male	2	Laboratory Technician	Married	5346	4	Y	No	17	3	11	7	1	0	7
32	0	Non-Travel	Research & Development	4	Medical	Female	2	Healthcare Representative	Divorced	6667	5	Y	No	18	3	9	5	1	1	2
25	0	Travel_Rarely	Sales	3	Life Sciences	Male	2	Sales Executive	Married	8639	2	Y	No	18	3	6	2	2	2	2
33	0	Travel_Rarely	Sales	4	Life Sciences	Male	2	Sales Executive	Married	6392	2	Y	No	13	3	8	2	2	2	2
28	1	Non-Travel	Research & Development	2	Technical Degree	Male	3	Healthcare Representative	Single	8722	1	Y	No	12	3	10	10	7	1	9
24	0	Non-Travel	Research & Development	2	Other	Female	2	Manufacturing Director	Divorced	4011	0	Y	No	18	3	5	4	2	1	3
31	1	Travel_Rarely	Sales	4	Medical	Male	2	Sales Executive	Divorced	4233	2	Y	No	17	3	9	3	1	1	2
46	0	Travel_Rarely	Research & Development	4	Life Sciences	Female	2	Research Scientist	Divorced	4615	8	Y	Yes	23	4	19	16	13	1	7
30	0	Travel_Rarely	Research & Development	3	Medical	Male	1	Research Scientist	Married	3579	0	Y	Yes	21	4	12	11	9	5	7
56	0	Travel_Frequently	Sales	3	Life Sciences	Female	4	Sales Executive	Married	13212	9	Y	No	11	3	36	7	7	7	7
59	0	Travel_Rarely	Research & Development	4	Medical	Male	3	Manufacturing Director	Single	10512	6	Y	No	12	3	25	9	7	5	4
38	0	Travel_Rarely	Research & Development	2	Life Sciences	Male	1	Research Scientist	Divorced	4771	2	Y	No	19	3	10	5	2	0	3
50	0	Travel_Frequently	Research & Development	3	Life Sciences	Female	5	Research Director	Married	18172	3	Y	Yes	19	3	28	8	3	0	7
28	1	Travel_Rarely	Research & Development	3	Life Sciences	Male	1	Laboratory Technician	Single	2028	5	Y	Yes	14	3	6	4	2	0	3
36	0	Travel_Frequently	Research & Development	3	Technical Degree	Male	1	Research Scientist	Married	3692	1	Y	No	12	3	12	11	10	0	7
49	0	Travel_Rarely	Research & Development	3	Other	Male	3	Healthcare Representative	Single	10965	8	Y	No	24	4	26	5	2	0	0
29	1	Travel_Rarely	Research & Development	5	Technical Degree	Female	1	Research Scientist	Married	2546	5	Y	No	16	3	6	2	2	1	1
29	0	Travel_Rarely	Research & Development	2	Other	Male	2	Laboratory Technician	Married	4025	4	Y	Yes	13	3	10	4	3	0	3
46	0	Travel_Rarely	Sales	3	Life Sciences	Female	4	Manager	Married	16606	8	Y	No	12	3	23	13	12	5	1
34	0	Travel_Frequently	Sales	4	Marketing	Female	1	Sales Representative	Married	2231	6	Y	No	18	3	6	4	3	1	2
43	0	Travel_Frequently	Research & Development	5	Medical	Male	2	Laboratory Technician	Divorced	5679	3	Y	Yes	13	3	10	8	7	4	7
34	1	Travel_Rarely	Human Resources	4	Technical Degree	Female	1	Human Resources	Married	2742	1	Y	No	15	3	2	2	2	2	2
27	0	Travel_Rarely	Research & Development	1	Technical Degree	Male	3	Research Director	Divorced	12808	1	Y	Yes	16	3	9	9	8	0	8
31	0	Travel_Rarely	Human Resources	3	Human Resources	Male	2	Human Resources	Married	6410	3	Y	No	12	3	9	2	2	1	0
30	0	Travel_Rarely	Research & Development	2	Medical	Male	1	Laboratory Technician	Single	2206	1	Y	No	13	3	10	10	0	1	8
40	0	Travel_Rarely	Research & Development	3	Medical	Male	5	Research Director	Single	19626	1	Y	No	14	3	21	20	7	4	9
33	1	Travel_Rarely	Research & Development	3	Medical	Male	1	Research Scientist	Single	2313	4	Y	Yes	20	4	5	2	2	2	2
34	0	Travel_Rarely	Research & Development	4	Life Sciences	Male	1	Research Scientist	Divorced	2768	3	Y	No	12	3	14	7	3	5	7
42	0	Non-Travel	Research & Development	2	Life Sciences	Male	2	Research Scientist	Single	4332	1	Y	No	12	3	20	20	9	3	7
36	1	Travel_Rarely	Sales	5	Marketing	Male	2	Sales Executive	Divorced	6134	5	Y	Yes	13	3	16	2	2	2	2
25	0	Travel_Rarely	Research & Development	1	Medical	Male	1	Research Scientist	Married	2889	1	Y	No	11	3	2	2	2	2	1
51	0	Travel_Rarely	Research & Development	4	Life Sciences	Male	1	Laboratory Technician	Married	2075	3	Y	No	23	4	10	4	2	0	3
34	0	Travel_Frequently	Research & Development	1	Life Sciences	Male	2	Healthcare Representative	Single	7756	0	Y	No	17	3	7	6	2	0	4
35	0	Travel_Rarely	Research & Development	3	Life Sciences	Male	3	Healthcare Representative	Married	7632	4	Y	Yes	12	3	10	8	7	0	0
44	1	Travel_Rarely	Research & Development	3	Life Sciences	Male	1	Laboratory Technician	Married	2362	4	Y	No	12	3	10	3	2	1	2
46	0	Travel_Rarely	Human Resources	2	Medical	Male	2	Human Resources	Divorced	5021	8	Y	Yes	22	4	16	4	2	0	2
23	0	Travel_Rarely	Research & Development	3	Medical	Male	1	Research Scientist	Married	2819	2	Y	No	16	3	5	3	2	0	2
25	0	Travel_Rarely	Sales	1	Medical	Male	1	Sales Representative	Married	2096	1	Y	No	11	3	7	7	4	0	6
36	0	Travel_Rarely	Research & Development	4	Other	Female	2	Research Scientist	Married	6962	4	Y	Yes	22	4	15	1	0	0	0
48	0	Travel_Rarely	Research & Development	4	Medical	Male	1	Research Scientist	Married	2259	4	Y	No	17	3	13	0	0	0	0
35	0	Travel_Rarely	Sales	4	Life Sciences	Female	2	Sales Executive	Married	5204	1	Y	Yes	11	3	10	10	8	0	9
29	0	Travel_Rarely	Research & Development	1	Medical	Male	2	Manufacturing Director	Married	5056	1	Y	Yes	15	3	10	10	7	1	2
42	0	Non-Travel	Research & Development	2	Medical	Female	2	Manufacturing Director	Divorced	5265	2	Y	No	16	3	11	5	3	0	2
31	0	Travel_Rarely	Research & Development	4	Medical	Female	3	Manufacturing Director	Single	7143	1	Y	Yes	14	3	11	11	9	4	10
36	0	Travel_Rarely	Sales	4	Marketing	Female	2	Sales Executive	Married	5647	4	Y	No	13	3	11	3	2	0	2
34	0	Travel_Rarely	Sales	1	Medical	Female	2	Sales Executive	Married	8103	3	Y	Yes	12	3	9	4	2	0	1
52	0	Travel_Rarely	Research & Development	3	Life Sciences	Female	1	Laboratory Technician	Single	3212	7	Y	No	15	3	6	2	2	2	2
45	0	Travel_Rarely	Research & Development	3	Technical Degree	Male	1	Research Scientist	Married	2132	4	Y	No	20	4	8	5	4	0	3
33	1	Travel_Rarely	Sales	4	Marketing	Female	2	Sales Executive	Single	8224	0	Y	Yes	17	3	6	5	2	0	3
41	0	Travel_Rarely	Research & Development	2	Life Sciences	Male	2	Research Scientist	Divorced	3072	2	Y	No	16	3	17	1	0	0	0
28	1	Travel_Frequently	Sales	3	Technical Degree	Male	1	Sales Representative	Married	2909	3	Y	No	15	3	5	3	2	1	2
29	0	Non-Travel	Sales	3	Life Sciences	Male	2	Sales Executive	Married	4649	1	Y	No	14	3	4	4	3	0	2
55	1	Travel_Rarely	Sales	1	Medical	Male	2	Sales Executive	Single	5160	4	Y	No	16	3	12	9	7	7	3
27	1	Travel_Rarely	Research & Development	4	Life Sciences	Female	1	Research Scientist	Single	2394	1	Y	Yes	13	3	8	8	2	7	7
25	0	Travel_Rarely	Sales	2	Life Sciences	Female	2	Sales Executive	Single	4487	1	Y	Yes	11	3	5	5	4	1	3
30	0	Travel_Rarely	Research & Development	1	Medical	Male	1	Laboratory Technician	Single	2720	0	Y	No	13	3	6	5	3	1	2
42	0	Travel_Frequently	Research & Development	2	Life Sciences	Female	2	Research Scientist	Divorced	4556	2	Y	No	11	3	19	5	4	0	2
42	0	Travel_Frequently	Research & Development	3	Life Sciences	Male	5	Manager	Divorced	18430	1	Y	No	13	3	24	24	7	14	9
40	0	Travel_Rarely	Research & Development	2	Life Sciences	Female	1	Laboratory Technician	Married	3377	4	Y	No	17	3	7	4	3	0	2
36	0	Non-Travel	Sales	4	Marketing	Male	2	Sales Executive	Divorced	5406	1	Y	No	24	4	15	15	12	11	11
24	0	Non-Travel	Research & Development	1	Life Sciences	Male	1	Laboratory Technician	Married	3162	0	Y	No	17	3	6	5	2	3	4
33	0	Travel_Rarely	Sales	5	Marketing	Male	3	Sales Executive	Divorced	8380	0	Y	Yes	14	3	10	9	8	0	8
43	0	Travel_Frequently	Research & Development	4	Life Sciences	Female	1	Laboratory Technician	Single	2455	0	Y	No	19	3	9	8	7	1	7
54	0	Travel_Rarely	Research & Development	2	Life Sciences	Female	2	Research Scientist	Married	2897	3	Y	No	11	3	9	4	3	2	3
36	0	Travel_Rarely	Sales	2	Medical	Male	3	Sales Executive	Married	7596	1	Y	No	13	3	10	10	9	9	0
31	1	Travel_Rarely	Human Resources	5	Human Resources	Male	1	Human Resources	Married	2956	0	Y	No	17	3	2	1	0	0	0
30	0	Travel_Rarely	Research & Development	2	Medical	Male	1	Laboratory Technician	Married	3748	1	Y	No	13	3	12	12	8	1	7
49	0	Travel_Rarely	Research & Development	4	Life Sciences	Male	5	Research Director	Divorced	19502	1	Y	Yes	17	3	31	31	9	0	9
32	0	Travel_Frequently	Research & Development	3	Other	Female	1	Laboratory Technician	Married	2743	1	Y	No	20	4	2	2	2	2	2
40	0	Travel_Frequently	Research & Development	4	Medical	Male	2	Laboratory Technician	Single	5094	6	Y	No	14	3	10	1	0	0	0
29	0	Travel_Frequently	Research & Development	3	Life Sciences	Male	2	Healthcare Representative	Single	6294	8	Y	Yes	12	3	10	3	2	0	2
52	0	Travel_Rarely	Research & Development	4	Life Sciences	Female	2	Laboratory Technician	Married	3149	8	Y	No	20	4	9	5	2	1	4
53	1	Travel_Rarely	Research & Development	5	Technical Degree	Female	3	Manufacturing Director	Married	10169	0	Y	No	16	3	34	33	7	1	9
60	0	Travel_Rarely	Sales	4	Marketing	Male	2	Sales Executive	Divorced	5220	0	Y	Yes	18	3	12	11	7	1	9
30	1	Travel_Rarely	Research & Development	3	Life Sciences	Female	1	Research Scientist	Married	2132	4	Y	Yes	11	3	7	5	2	0	1
55	0	Travel_Rarely	Human Resources	4	Human Resources	Male	5	Manager	Married	19636	4	Y	Yes	18	3	35	10	9	1	4
35	0	Travel_Rarely	Research & Development	4	Life Sciences	Female	1	Research Scientist	Married	2977	1	Y	No	12	3	4	4	3	1	1
36	0	Travel_Rarely	Research & Development	4	Medical	Male	1	Laboratory Technician	Single	2519	4	Y	No	21	4	16	11	8	3	9
53	0	Travel_Rarely	Sales	2	Marketing	Female	3	Sales Executive	Married	10934	7	Y	Yes	18	3	35	5	2	0	4
47	0	Travel_Rarely	Research & Development	2	Medical	Female	2	Manufacturing Director	Divorced	5070	5	Y	No	13	3	20	5	0	0	4
36	0	Non-Travel	Sales	4	Life Sciences	Male	3	Sales Executive	Single	7587	1	Y	No	15	3	10	10	7	0	9
45	0	Non-Travel	Research & Development	2	Life Sciences	Male	2	Laboratory Technician	Married	4447	1	Y	No	12	3	9	9	7	0	8
49	0	Non-Travel	Research & Development	4	Life Sciences	Male	2	Manufacturing Director	Divorced	6804	1	Y	Yes	15	3	7	7	7	1	7
38	0	Travel_Frequently	Research & Development	3	Life Sciences	Male	3	Manufacturing Director	Single	9526	0	Y	No	21	4	10	9	7	1	8
31	0	Travel_Rarely	Research & Development	4	Life Sciences	Male	2	Laboratory Technician	Divorced	5915	3	Y	No	22	4	10	7	7	1	7
28	0	Travel_Rarely	Research & Development	2	Life Sciences	Female	1	Research Scientist	Single	3310	1	Y	No	21	4	5	5	3	0	2
37	0	Travel_Rarely	Research & Development	3	Medical	Female	1	Laboratory Technician	Single	3629	4	Y	No	18	3	8	3	2	0	2
42	0	Travel_Frequently	Research & Development	4	Technical Degree	Female	2	Healthcare Representative	Married	4523	0	Y	No	11	3	7	6	5	0	4
38	0	Travel_Rarely	Sales	4	Marketing	Female	2	Sales Executive	Single	4028	0	Y	No	20	4	8	7	7	0	5
33	0	Travel_Rarely	Research & Development	3	Medical	Female	1	Research Scientist	Married	2756	1	Y	No	13	3	8	8	7	1	6
49	0	Travel_Rarely	Research & Development	4	Life Sciences	Female	1	Laboratory Technician	Married	3211	1	Y	No	14	3	10	9	6	1	4
32	0	Travel_Rarely	Research & Development	2	Medical	Female	2	Research Scientist	Married	5175	5	Y	No	12	3	9	5	3	1	3
34	0	Travel_Rarely	Research & Development	4	Life Sciences	Female	1	Research Scientist	Single	3280	2	Y	No	16	3	10	4	2	1	3
26	0	Travel_Rarely	Research & Development	3	Medical	Male	1	Laboratory Technician	Single	2867	0	Y	No	13	3	8	7	7	7	6
49	0	Travel_Rarely	Research & Development	2	Technical Degree	Female	4	Healthcare Representative	Single	13964	7	Y	Yes	12	3	25	7	1	0	7
29	0	Travel_Rarely	Research & Development	4	Life Sciences	Female	1	Research Scientist	Divorced	2514	4	Y	No	22	4	11	7	5	1	7
26	0	Travel_Frequently	Research & Development	3	Other	Male	1	Laboratory Technician	Married	2544	0	Y	No	18	3	8	7	7	7	7
48	0	Non-Travel	Research & Development	4	Medical	Male	4	Manager	Single	16885	2	Y	No	22	4	27	5	4	2	1
45	0	Travel_Rarely	Research & Development	3	Life Sciences	Male	2	Laboratory Technician	Divorced	2348	8	Y	No	18	3	20	17	9	0	15
29	0	Travel_Rarely	Sales	2	Marketing	Male	2	Sales Executive	Divorced	6931	2	Y	No	14	3	10	3	2	0	2
50	0	Travel_Rarely	Research & Development	2	Medical	Female	5	Research Director	Divorced	18740	5	Y	Yes	12	3	29	27	3	13	8
18	1	Travel_Frequently	Sales	2	Medical	Female	1	Sales Representative	Single	1569	1	Y	Yes	12	3	0	0	0	0	0
34	0	Travel_Rarely	Research & Development	2	Medical	Male	2	Laboratory Technician	Married	3986	1	Y	No	14	3	15	15	10	4	13
40	0	Travel_Rarely	Sales	2	Life Sciences	Female	2	Sales Executive	Married	4639	1	Y	No	15	3	5	5	4	1	2
44	0	Travel_Rarely	Research & Development	4	Life Sciences	Male	1	Laboratory Technician	Married	2818	2	Y	Yes	24	4	10	3	2	0	2
40	0	Travel_Rarely	Research & Development	1	Medical	Female	5	Manager	Married	19033	1	Y	No	14	3	21	20	8	9	9
26	0	Travel_Rarely	Research & Development	4	Medical	Male	1	Laboratory Technician	Married	2305	1	Y	No	15	3	3	3	2	0	2
54	0	Travel_Rarely	Research & Development	4	Life Sciences	Female	2	Laboratory Technician	Single	3780	7	Y	No	11	3	19	1	0	0	0
33	1	Travel_Rarely	Research & Development	1	Medical	Male	3	Manager	Married	13610	7	Y	Yes	12	3	15	7	6	7	7
34	0	Travel_Rarely	Sales	2	Life Sciences	Female	2	Sales Executive	Single	6029	5	Y	No	12	3	6	2	2	2	2
38	0	Travel_Frequently	Human Resources	4	Other	Male	1	Human Resources	Married	2991	0	Y	Yes	11	3	7	6	2	1	2
45	0	Travel_Rarely	Research & Development	3	Other	Male	5	Manager	Married	19202	0	Y	No	11	3	25	24	0	1	7
32	0	Travel_Rarely	Research & Development	3	Medical	Female	1	Laboratory Technician	Married	2370	1	Y	No	13	3	8	8	0	0	7
53	0	Travel_Rarely	Sales	2	Marketing	Male	2	Sales Representative	Married	2306	2	Y	Yes	20	4	13	7	7	4	5
45	0	Non-Travel	Research & Development	2	Medical	Male	4	Manager	Married	16792	9	Y	No	23	4	22	20	8	11	8
33	0	Travel_Rarely	Sales	4	Medical	Male	2	Sales Executive	Divorced	5505	1	Y	No	14	3	6	6	2	0	4
26	1	Travel_Rarely	Research & Development	3	Life Sciences	Male	1	Laboratory Technician	Single	2293	1	Y	No	12	3	1	1	0	0	1
40	0	Travel_Rarely	Research & Development	3	Life Sciences	Female	2	Healthcare Representative	Divorced	4448	2	Y	No	12	3	15	7	4	7	7
45	0	Travel_Rarely	Sales	3	Marketing	Male	3	Sales Executive	Divorced	10761	4	Y	Yes	12	3	18	5	4	0	2
52	0	Travel_Rarely	Research & Development	4	Other	Female	1	Laboratory Technician	Married	2950	9	Y	No	13	3	12	5	4	0	4
37	0	Travel_Rarely	Sales	4	Medical	Male	2	Sales Executive	Married	6502	4	Y	No	14	3	7	5	4	0	1
58	0	Travel_Rarely	Research & Development	3	Medical	Female	5	Research Director	Married	19701	3	Y	Yes	21	4	32	9	8	1	5
35	0	Travel_Rarely	Research & Development	4	Medical	Female	1	Laboratory Technician	Married	4014	3	Y	Yes	15	3	4	2	2	2	2
32	0	Travel_Rarely	Sales	3	Medical	Male	2	Sales Executive	Married	6209	1	Y	No	15	3	10	10	7	0	8
32	0	Travel_Rarely	Research & Development	3	Technical Degree	Male	1	Research Scientist	Single	2439	1	Y	No	14	3	4	4	2	1	2
38	0	Travel_Rarely	Research & Development	3	Life Sciences	Female	3	Manufacturing Director	Single	7861	4	Y	Yes	14	3	10	1	0	0	0
27	0	Travel_Rarely	Research & Development	1	Life Sciences	Male	1	Laboratory Technician	Married	2099	0	Y	No	14	3	6	5	0	1	4
32	1	Non-Travel	Sales	4	Other	Male	2	Sales Executive	Married	4707	8	Y	No	12	3	6	4	2	1	2
25	0	Travel_Frequently	Research & Development	1	Life Sciences	Male	2	Manufacturing Director	Divorced	5206	1	Y	No	17	3	7	7	7	0	7
42	0	Travel_Rarely	Sales	4	Marketing	Male	2	Sales Executive	Married	6825	0	Y	No	11	3	10	9	7	4	2
38	0	Travel_Frequently	Research & Development	3	Life Sciences	Male	1	Research Scientist	Divorced	2610	1	Y	No	11	3	4	4	2	0	3
28	0	Travel_Rarely	Sales	4	Life Sciences	Male	2	Sales Executive	Single	5253	1	Y	No	16	3	7	7	5	0	7
42	0	Travel_Rarely	Human Resources	1	Technical Degree	Male	1	Human Resources	Divorced	2696	0	Y	Yes	11	3	4	3	2	1	0
38	0	Travel_Rarely	Sales	4	Life Sciences	Male	2	Sales Executive	Single	6861	8	Y	Yes	12	3	19	1	0	0	0
29	0	Travel_Rarely	Sales	3	Life Sciences	Male	1	Sales Representative	Single	2642	1	Y	No	11	3	1	1	0	0	0
30	1	Travel_Frequently	Human Resources	3	Human Resources	Female	1	Human Resources	Divorced	2180	6	Y	No	11	3	6	4	2	1	2
23	1	Travel_Frequently	Sales	3	Marketing	Male	1	Sales Representative	Married	1790	1	Y	No	19	3	1	1	0	1	0
48	0	Travel_Rarely	Research & Development	4	Life Sciences	Female	4	Manager	Married	15402	7	Y	No	11	3	21	3	2	0	2
33	0	Travel_Rarely	Research & Development	4	Other	Male	1	Research Scientist	Single	2799	3	Y	Yes	11	3	6	3	2	0	2
31	0	Travel_Rarely	Research & Development	4	Life Sciences	Male	1	Research Scientist	Single	2657	0	Y	Yes	16	3	3	2	2	2	2
24	0	Travel_Rarely	Sales	1	Medical	Female	2	Sales Executive	Married	4162	1	Y	Yes	12	3	5	5	4	0	3
44	0	Travel_Rarely	Research & Development	3	Life Sciences	Female	3	Healthcare Representative	Married	7879	1	Y	Yes	19	3	9	8	7	6	7
59	0	Travel_Rarely	Sales	3	Life Sciences	Female	3	Sales Executive	Single	7637	7	Y	No	11	3	28	21	16	7	9
47	0	Travel_Rarely	Human Resources	4	Life Sciences	Female	5	Manager	Married	19658	3	Y	No	11	3	27	5	2	1	0
32	0	Travel_Rarely	Research & Development	2	Life Sciences	Female	2	Research Scientist	Married	5878	3	Y	No	12	3	12	7	1	2	5
51	0	Travel_Frequently	Sales	3	Life Sciences	Male	5	Manager	Divorced	19847	4	Y	Yes	24	4	31	29	10	11	10
27	0	Travel_Rarely	Research & Development	3	Technical Degree	Male	1	Research Scientist	Married	3058	0	Y	Yes	16	3	6	5	2	1	1
54	0	Non-Travel	Human Resources	3	Human Resources	Female	4	Manager	Single	17328	2	Y	Yes	12	3	23	5	3	4	4
43	0	Travel_Rarely	Research & Development	4	Other	Male	4	Research Director	Divorced	16627	4	Y	Yes	14	3	21	1	0	0	0
48	0	Travel_Rarely	Sales	1	Marketing	Male	2	Sales Executive	Married	8120	3	Y	No	12	3	12	2	2	2	2
29	1	Travel_Rarely	Research & Development	4	Other	Male	1	Laboratory Technician	Married	2119	1	Y	Yes	11	3	7	7	7	0	7
26	0	Non-Travel	Research & Development	3	Medical	Male	1	Laboratory Technician	Single	2570	1	Y	No	20	4	7	7	7	5	7
29	0	Travel_Rarely	Research & Development	4	Medical	Male	3	Research Director	Married	11935	1	Y	No	18	3	10	10	2	0	7
49	0	Travel_Rarely	Research & Development	4	Technical Degree	Male	2	Healthcare Representative	Married	6651	2	Y	No	14	3	20	3	2	1	2
29	0	Travel_Rarely	Research & Development	1	Medical	Male	1	Laboratory Technician	Single	4723	1	Y	Yes	18	3	10	10	9	1	5
36	0	Travel_Rarely	Research & Development	3	Life Sciences	Male	3	Healthcare Representative	Married	8321	7	Y	Yes	13	3	15	12	8	5	7
49	0	Travel_Rarely	Research & Development	3	Medical	Female	1	Laboratory Technician	Divorced	2587	4	Y	Yes	16	3	17	2	2	2	2
26	0	Travel_Rarely	Research & Development	2	Medical	Male	2	Manufacturing Director	Married	5472	1	Y	No	12	3	8	8	7	1	3
56	1	Travel_Rarely	Research & Development	2	Life Sciences	Male	1	Laboratory Technician	Single	2587	1	Y	No	16	3	5	4	2	1	0
45	0	Travel_Rarely	Research & Development	2	Life Sciences	Male	1	Research Scientist	Married	2654	3	Y	No	21	4	8	2	2	0	2
39	0	Non-Travel	Sales	4	Life Sciences	Female	2	Sales Executive	Married	5736	6	Y	No	19	3	10	3	2	1	2
33	0	Non-Travel	Sales	3	Marketing	Female	2	Sales Executive	Single	5147	8	Y	No	15	3	13	11	7	1	7
