# Supplementary material for: A transformer-based deep learning framework to predict employee attrition
Source: PeerJ Comput Sci. 2023 Sep 27;9:e1570. doi: 10.7717/peerj-cs.1570 (PMC10557501; doi:10.7717/peerj-cs.1570)
Supplement: Supplemental Information 1 [file peerj-cs-09-1570-s001.zip › input_data/val.csv]

Age	Attrition	BusinessTravel	Department	Education	EducationField	Gender	JobLevel	JobRole	MaritalStatus	MonthlyIncome	NumCompaniesWorked	Over18	OverTime	PercentSalaryHike	PerformanceRating	TotalWorkingYears	YearsAtCompany	YearsInCurrentRole	YearsSinceLastPromotion	YearsWithCurrManager
34	0	Travel_Rarely	Research & Development	3	Life Sciences	Female	1	Research Scientist	Married	2929	1	Y	No	12	3	10	10	9	8	7
38	0	Travel_Frequently	Research & Development	2	Life Sciences	Male	1	Laboratory Technician	Married	1702	1	Y	Yes	23	4	1	1	0	0	0
31	0	Travel_Rarely	Human Resources	2	Medical	Female	1	Human Resources	Single	2109	9	Y	No	18	3	8	3	2	0	2
41	0	Non-Travel	Sales	2	Medical	Male	2	Sales Executive	Single	6151	1	Y	No	13	3	19	19	2	11	9
46	0	Travel_Frequently	Research & Development	3	Medical	Male	3	Healthcare Representative	Married	10673	2	Y	Yes	13	3	21	10	9	9	5
35	0	Travel_Rarely	Sales	3	Medical	Female	2	Sales Executive	Single	4859	1	Y	No	16	3	5	5	4	0	3
30	0	Non-Travel	Research & Development	3	Life Sciences	Male	1	Laboratory Technician	Married	2097	4	Y	No	15	3	9	5	3	1	4
31	1	Travel_Frequently	Sales	4	Marketing	Male	2	Sales Executive	Married	5617	1	Y	Yes	11	3	10	10	7	0	8
31	0	Travel_Frequently	Sales	3	Life Sciences	Male	1	Sales Representative	Married	2791	0	Y	No	12	3	3	2	2	2	2
39	0	Travel_Frequently	Research & Development	4	Technical Degree	Female	3	Healthcare Representative	Single	10938	0	Y	No	25	4	20	19	6	11	8
27	0	Travel_Rarely	Research & Development	3	Life Sciences	Male	1	Research Scientist	Married	2235	1	Y	Yes	14	3	9	9	7	6	8
23	1	Travel_Rarely	Sales	3	Life Sciences	Male	1	Sales Representative	Divorced	2275	1	Y	Yes	21	4	3	3	2	0	2
35	0	Travel_Frequently	Sales	3	Marketing	Female	3	Sales Executive	Single	8789	1	Y	No	14	3	10	10	7	0	8
35	1	Travel_Rarely	Sales	3	Life Sciences	Male	2	Sales Executive	Single	5813	1	Y	Yes	18	3	10	10	7	7	7
49	1	Travel_Frequently	Research & Development	2	Life Sciences	Male	2	Laboratory Technician	Single	4284	3	Y	No	20	4	20	4	3	1	3
20	1	Travel_Frequently	Sales	3	Marketing	Female	1	Sales Representative	Single	2323	1	Y	Yes	14	3	2	2	2	0	2
42	0	Travel_Rarely	Research & Development	3	Medical	Male	1	Laboratory Technician	Divorced	2766	8	Y	No	22	4	7	5	3	0	4
44	0	Travel_Rarely	Research & Development	3	Medical	Male	1	Research Scientist	Single	2436	6	Y	Yes	12	3	6	4	3	1	2
42	0	Travel_Rarely	Research & Development	2	Life Sciences	Female	2	Manufacturing Director	Married	6062	9	Y	Yes	13	3	8	4	3	0	2
34	0	Travel_Frequently	Research & Development	1	Life Sciences	Male	2	Manufacturing Director	Married	9547	1	Y	No	17	3	10	10	9	1	9
27	0	Travel_Rarely	Sales	3	Life Sciences	Male	2	Sales Executive	Single	4478	1	Y	Yes	11	3	5	5	4	0	4
29	0	Travel_Rarely	Research & Development	1	Medical	Female	1	Laboratory Technician	Married	3131	1	Y	No	13	3	10	10	8	0	8
46	0	Travel_Rarely	Sales	3	Technical Degree	Female	4	Manager	Married	16872	3	Y	Yes	12	3	28	7	7	7	7
31	0	Travel_Frequently	Sales	4	Marketing	Female	3	Sales Executive	Married	9637	2	Y	No	14	3	9	3	2	2	2
44	0	Travel_Frequently	Sales	5	Marketing	Female	2	Sales Executive	Married	4768	7	Y	No	12	3	11	1	0	0	0
33	0	Travel_Rarely	Research & Development	1	Life Sciences	Female	1	Research Scientist	Single	3452	3	Y	No	18	3	5	3	2	0	2
38	0	Travel_Rarely	Sales	4	Life Sciences	Female	2	Sales Executive	Single	8686	4	Y	No	22	4	12	8	3	0	7
37	0	Non-Travel	Research & Development	4	Medical	Female	3	Research Director	Divorced	13603	2	Y	Yes	18	3	15	5	2	0	2
31	0	Travel_Rarely	Sales	4	Life Sciences	Male	1	Sales Representative	Married	2329	3	Y	No	15	3	13	7	7	5	2
32	1	Travel_Rarely	Sales	4	Medical	Male	3	Sales Executive	Married	10400	1	Y	No	11	3	14	14	8	9	8
27	0	Travel_Rarely	Research & Development	2	Life Sciences	Female	3	Manufacturing Director	Married	7412	1	Y	No	11	3	9	9	7	0	7
30	0	Travel_Rarely	Human Resources	3	Life Sciences	Male	1	Human Resources	Divorced	2064	0	Y	No	21	4	6	5	3	1	3
24	0	Travel_Rarely	Research & Development	2	Technical Degree	Male	1	Laboratory Technician	Divorced	2296	0	Y	No	14	3	2	1	1	0	0
54	0	Travel_Rarely	Research & Development	4	Technical Degree	Female	3	Research Director	Married	13549	9	Y	No	12	3	16	4	3	0	3
54	0	Travel_Rarely	Research & Development	2	Medical	Male	5	Research Director	Married	19406	4	Y	No	11	3	24	4	2	1	2
18	0	Non-Travel	Research & Development	3	Medical	Female	1	Research Scientist	Single	1514	1	Y	No	16	3	0	0	0	0	0
46	1	Travel_Rarely	Sales	2	Medical	Male	3	Sales Executive	Single	9619	1	Y	No	16	3	9	9	8	4	7
20	1	Travel_Frequently	Research & Development	3	Life Sciences	Female	1	Laboratory Technician	Single	2926	1	Y	Yes	18	3	1	1	0	1	0
41	0	Non-Travel	Research & Development	1	Life Sciences	Female	5	Research Director	Divorced	19973	1	Y	No	22	4	21	21	16	5	10
34	0	Travel_Rarely	Sales	2	Technical Degree	Male	2	Sales Executive	Married	6799	1	Y	No	21	4	10	10	8	4	8
24	0	Travel_Rarely	Research & Development	3	Medical	Male	1	Research Scientist	Married	2725	1	Y	Yes	11	3	6	6	5	1	4
41	0	Travel_Rarely	Research & Development	2	Technical Degree	Female	1	Research Scientist	Married	3376	1	Y	No	13	3	10	10	6	0	8
41	0	Travel_Rarely	Sales	2	Life Sciences	Male	3	Sales Executive	Single	7082	3	Y	Yes	16	3	21	2	0	0	2
31	0	Travel_Rarely	Research & Development	1	Medical	Female	1	Research Scientist	Married	3929	8	Y	Yes	23	4	7	4	2	0	2
27	0	Travel_Frequently	Research & Development	3	Life Sciences	Female	1	Research Scientist	Married	4774	0	Y	No	19	3	8	7	6	7	3
46	0	Travel_Rarely	Research & Development	3	Life Sciences	Male	4	Research Director	Married	17861	6	Y	No	13	3	26	3	2	0	1
29	0	Travel_Rarely	Research & Development	1	Other	Female	2	Healthcare Representative	Married	9715	3	Y	No	13	3	9	7	7	0	7
47	0	Travel_Rarely	Sales	2	Marketing	Female	2	Sales Executive	Married	4537	0	Y	Yes	22	4	8	7	6	7	7
58	0	Travel_Rarely	Sales	4	Medical	Male	4	Sales Executive	Single	13872	0	Y	No	13	3	38	37	10	1	8
29	1	Travel_Rarely	Sales	3	Medical	Female	1	Sales Representative	Divorced	2800	6	Y	Yes	19	3	5	3	2	0	2
26	1	Travel_Rarely	Research & Development	3	Technical Degree	Male	1	Laboratory Technician	Single	2340	1	Y	Yes	18	3	1	1	0	0	0
21	0	Travel_Rarely	Research & Development	2	Medical	Male	1	Research Scientist	Single	3230	1	Y	No	17	3	3	3	2	1	0
39	0	Non-Travel	Research & Development	3	Life Sciences	Male	2	Laboratory Technician	Single	6782	9	Y	No	15	3	9	5	4	0	3
24	0	Non-Travel	Research & Development	3	Life Sciences	Male	1	Laboratory Technician	Divorced	2694	1	Y	No	11	3	1	1	0	0	0
20	0	Travel_Rarely	Research & Development	3	Life Sciences	Female	1	Research Scientist	Single	2836	1	Y	No	13	3	1	1	0	0	0
28	0	Travel_Rarely	Sales	3	Life Sciences	Male	2	Sales Executive	Married	4724	1	Y	No	11	3	5	5	3	0	4
36	0	Travel_Rarely	Sales	4	Marketing	Female	2	Sales Executive	Married	6652	4	Y	No	13	3	8	6	3	0	0
27	0	Travel_Frequently	Sales	1	Marketing	Male	2	Sales Executive	Married	4342	0	Y	No	19	3	5	4	2	1	1
27	0	Travel_Rarely	Research & Development	3	Medical	Female	1	Research Scientist	Single	2279	1	Y	No	16	3	7	7	7	0	3
45	0	Travel_Rarely	Sales	2	Life Sciences	Female	4	Manager	Married	17650	3	Y	No	13	3	26	9	3	1	1
51	0	Travel_Rarely	Sales	4	Marketing	Male	2	Sales Executive	Single	5441	0	Y	Yes	22	4	11	10	7	1	0
41	0	Travel_Rarely	Research & Development	3	Life Sciences	Male	1	Research Scientist	Divorced	2451	4	Y	No	12	3	13	9	8	1	8
35	0	Non-Travel	Research & Development	2	Medical	Male	2	Manufacturing Director	Divorced	5762	2	Y	No	14	3	15	7	7	1	7
45	0	Travel_Rarely	Research & Development	3	Life Sciences	Female	1	Research Scientist	Single	2274	1	Y	No	14	3	1	1	0	0	0
31	0	Non-Travel	Sales	2	Marketing	Female	2	Sales Executive	Married	6932	1	Y	No	13	3	9	9	8	0	0
29	1	Travel_Rarely	Research & Development	2	Life Sciences	Female	1	Laboratory Technician	Married	2319	1	Y	Yes	11	3	1	1	0	0	0
50	0	Travel_Rarely	Research & Development	5	Life Sciences	Female	3	Research Director	Divorced	13269	5	Y	No	15	3	19	14	11	1	11
20	1	Travel_Rarely	Research & Development	3	Medical	Female	1	Research Scientist	Single	2600	1	Y	Yes	15	3	1	1	0	0	0
28	0	Travel_Frequently	Research & Development	4	Medical	Male	1	Laboratory Technician	Single	2154	0	Y	Yes	11	3	5	4	2	0	2
49	0	Travel_Frequently	Research & Development	1	Life Sciences	Male	2	Research Scientist	Married	5130	1	Y	No	23	4	10	10	7	1	7
38	0	Travel_Rarely	Research & Development	3	Life Sciences	Male	1	Research Scientist	Single	3944	5	Y	Yes	11	3	6	3	2	1	2
27	0	Travel_Rarely	Research & Development	4	Medical	Female	1	Research Scientist	Divorced	2187	0	Y	No	12	3	6	5	3	0	3
38	0	Travel_Frequently	Research & Development	4	Other	Male	1	Research Scientist	Married	2821	3	Y	No	16	3	8	2	2	2	2
43	0	Travel_Rarely	Research & Development	4	Other	Female	2	Healthcare Representative	Divorced	4522	4	Y	Yes	14	3	8	5	2	0	2
45	0	Travel_Rarely	Research & Development	4	Technical Degree	Male	3	Healthcare Representative	Divorced	7441	1	Y	No	12	3	10	10	8	7	7
39	0	Travel_Rarely	Research & Development	5	Medical	Male	2	Manufacturing Director	Married	5377	2	Y	No	13	3	10	7	7	7	7
45	0	Non-Travel	Sales	3	Medical	Female	3	Sales Executive	Single	8865	6	Y	No	12	3	23	19	7	12	8
36	0	Non-Travel	Research & Development	3	Life Sciences	Female	3	Research Director	Married	11713	9	Y	No	14	3	10	8	7	0	5
32	0	Travel_Rarely	Sales	3	Life Sciences	Male	3	Sales Executive	Married	9610	3	Y	No	13	3	10	4	3	0	2
35	0	Travel_Rarely	Research & Development	4	Life Sciences	Male	2	Manufacturing Director	Married	6883	2	Y	No	16	3	17	7	7	0	7
37	1	Travel_Rarely	Research & Development	4	Medical	Male	2	Manufacturing Director	Single	4213	1	Y	No	15	3	10	10	3	0	8
42	0	Non-Travel	Human Resources	5	Medical	Male	2	Human Resources	Married	6272	7	Y	No	16	3	10	4	3	0	3
31	0	Travel_Rarely	Sales	4	Medical	Male	2	Sales Executive	Divorced	5460	4	Y	No	22	4	13	7	7	5	7
50	0	Travel_Frequently	Research & Development	5	Medical	Male	4	Healthcare Representative	Married	11245	2	Y	Yes	15	3	32	30	8	12	13
29	1	Travel_Rarely	Research & Development	4	Medical	Male	1	Research Scientist	Married	4787	9	Y	Yes	14	3	4	2	2	2	2
54	0	Travel_Rarely	Sales	4	Life Sciences	Female	3	Sales Executive	Married	10686	6	Y	No	11	3	13	9	4	7	0
27	0	Travel_Rarely	Sales	3	Marketing	Female	2	Sales Executive	Married	5769	1	Y	Yes	11	3	6	6	2	4	4
34	0	Travel_Rarely	Research & Development	4	Medical	Male	1	Research Scientist	Married	2932	0	Y	Yes	14	3	6	5	0	1	2
31	0	Travel_Rarely	Research & Development	1	Life Sciences	Male	1	Research Scientist	Divorced	2911	1	Y	No	17	3	5	5	2	4	3
34	0	Travel_Rarely	Sales	3	Other	Male	2	Sales Executive	Single	4759	3	Y	No	18	3	15	13	9	3	12
24	0	Travel_Rarely	Research & Development	2	Other	Male	1	Laboratory Technician	Married	2127	1	Y	No	21	4	1	1	0	0	0
55	0	Non-Travel	Research & Development	1	Medical	Male	4	Healthcare Representative	Divorced	13577	1	Y	Yes	15	3	34	33	9	15	0
44	1	Travel_Frequently	Research & Development	2	Medical	Male	1	Research Scientist	Divorced	2342	1	Y	Yes	12	3	6	5	3	2	3
31	0	Travel_Rarely	Research & Development	4	Technical Degree	Male	1	Research Scientist	Married	4821	0	Y	Yes	12	3	6	5	2	0	3
29	0	Travel_Frequently	Sales	2	Life Sciences	Male	2	Sales Executive	Single	4554	1	Y	No	18	3	10	10	7	0	9
37	0	Travel_Rarely	Research & Development	3	Life Sciences	Female	2	Manufacturing Director	Married	6474	1	Y	No	13	3	14	14	8	3	11
58	1	Travel_Rarely	Research & Development	4	Life Sciences	Male	5	Research Director	Single	19246	7	Y	Yes	12	3	40	31	15	13	8
26	0	Travel_Rarely	Research & Development	4	Medical	Male	1	Laboratory Technician	Married	4420	1	Y	No	22	4	8	8	7	0	7
34	0	Travel_Rarely	Research & Development	3	Life Sciences	Female	2	Research Scientist	Divorced	5433	1	Y	No	12	3	11	11	8	7	9
19	1	Travel_Rarely	Human Resources	2	Technical Degree	Male	1	Human Resources	Single	2564	1	Y	No	12	3	1	1	0	0	0
50	0	Travel_Rarely	Research & Development	3	Medical	Male	1	Laboratory Technician	Married	3690	2	Y	No	15	3	5	3	2	0	2
30	0	Travel_Rarely	Sales	4	Technical Degree	Male	3	Sales Executive	Married	9250	3	Y	No	12	3	9	4	2	1	3
35	0	Travel_Rarely	Research & Development	3	Life Sciences	Female	3	Healthcare Representative	Single	8606	1	Y	No	19	3	11	11	8	3	3
47	0	Travel_Rarely	Sales	4	Marketing	Male	2	Sales Executive	Single	4960	2	Y	No	12	3	20	7	7	1	7
36	0	Non-Travel	Sales	4	Technical Degree	Male	2	Sales Executive	Divorced	5079	4	Y	No	13	3	12	7	7	0	7
37	0	Non-Travel	Research & Development	5	Medical	Female	2	Research Scientist	Married	4449	3	Y	Yes	15	3	15	13	11	10	7
30	1	Travel_Rarely	Research & Development	3	Technical Degree	Female	1	Research Scientist	Single	2657	5	Y	Yes	11	3	8	5	2	0	4
30	0	Travel_Rarely	Research & Development	3	Other	Male	2	Manufacturing Director	Married	9957	0	Y	No	15	3	7	6	2	0	2
32	0	Travel_Frequently	Research & Development	2	Life Sciences	Female	2	Research Scientist	Single	4998	4	Y	Yes	14	3	10	8	7	0	7
35	0	Travel_Rarely	Research & Development	1	Life Sciences	Male	1	Research Scientist	Married	3506	0	Y	Yes	14	3	4	3	2	2	2
36	0	Travel_Rarely	Sales	3	Medical	Female	3	Sales Executive	Married	7644	0	Y	No	19	3	10	9	7	3	4
21	1	Travel_Frequently	Research & Development	2	Life Sciences	Female	1	Laboratory Technician	Single	2625	1	Y	No	20	4	2	2	2	2	2
33	0	Travel_Rarely	Research & Development	3	Life Sciences	Female	2	Healthcare Representative	Single	6949	0	Y	No	14	3	6	5	0	1	4
43	0	Travel_Rarely	Research & Development	3	Medical	Female	5	Manager	Married	19392	7	Y	No	13	3	21	16	12	6	14
44	0	Non-Travel	Research & Development	3	Life Sciences	Male	1	Laboratory Technician	Single	3162	3	Y	No	14	3	7	5	2	0	3
43	0	Travel_Rarely	Research & Development	3	Life Sciences	Male	5	Research Director	Married	19740	3	Y	No	14	3	25	8	7	0	7
38	0	Travel_Rarely	Research & Development	1	Life Sciences	Female	3	Healthcare Representative	Married	8823	0	Y	No	18	3	20	19	9	1	9
30	0	Travel_Rarely	Research & Development	3	Life Sciences	Male	2	Healthcare Representative	Married	4152	1	Y	No	19	3	11	11	10	10	8
31	0	Travel_Rarely	Research & Development	4	Life Sciences	Male	1	Laboratory Technician	Married	3477	1	Y	No	14	3	6	5	2	0	3
36	0	Travel_Frequently	Research & Development	2	Medical	Male	1	Laboratory Technician	Single	2088	4	Y	No	12	3	13	8	7	7	2
33	0	Travel_Frequently	Sales	3	Life Sciences	Female	2	Sales Executive	Married	4302	0	Y	No	17	3	4	3	2	0	2
27	0	Travel_Frequently	Sales	3	Life Sciences	Female	2	Sales Executive	Single	9981	1	Y	No	14	3	7	7	7	0	7
58	1	Travel_Rarely	Research & Development	4	Medical	Female	3	Healthcare Representative	Married	10312	1	Y	No	12	3	40	40	10	15	6
56	0	Travel_Rarely	Research & Development	3	Life Sciences	Male	3	Manufacturing Director	Single	7260	4	Y	No	11	3	37	6	4	0	2
35	0	Travel_Rarely	Research & Development	4	Technical Degree	Male	3	Manufacturing Director	Single	8095	0	Y	No	13	3	17	16	6	0	13
