# Supplementary material for: A transformer-based deep learning framework to predict employee attrition
Source: PeerJ Comput Sci. 2023 Sep 27;9:e1570. doi: 10.7717/peerj-cs.1570 (PMC10557501; doi:10.7717/peerj-cs.1570)
Supplement: Supplemental Information 1 [file peerj-cs-09-1570-s001.zip › output/perform_test.csv]

test_AUC	test_PR_AUC	test_ACC	test_BA	test_MCC	test_CK	test_sensitivity	test_specificity	test_precision	test_F1
0.7438	0.3593	0.8326	0.5085	0.0541	0.0278	0.9892	0.3333	0.0513	0.0269
