# Supplementary material for: A transformer-based deep learning framework to predict employee attrition
Source: PeerJ Comput Sci. 2023 Sep 27;9:e1570. doi: 10.7717/peerj-cs.1570 (PMC10557501; doi:10.7717/peerj-cs.1570)
Supplement: Supplemental Information 1 [file peerj-cs-09-1570-s001.zip › tab_transformer_pytorch/tab_transformer_pytorch.py]

import torch
import torch.nn.functional as F
from torch import nn, einsum

from einops import rearrange

# helpers

def exists(val):
    return val is not None

def default(val, d):
    return val if exists(val) else d

# classes

class Residual(nn.Module):
    def __init__(self, fn):
        super().__init__()
        self.fn = fn

    def forward(self, x, **kwargs):
        return self.fn(x, **kwargs) + x

class PreNorm(nn.Module):
    def __init__(self, dim, fn):
        super().__init__()
        self.norm = nn.LayerNorm(dim)
        self.fn = fn

    def forward(self, x, **kwargs):
        return self.fn(self.norm(x), **kwargs)

# attention

class GEGLU(nn.Module):
    def forward(self, x):
        x, gates = x.chunk(2, dim = -1)
        return x * F.gelu(gates)

class FeedForward(nn.Module):
    def __init__(self, dim, mult = 4, dropout = 0.):
        super().__init__()
        self.net = nn.Sequential(
            nn.Linear(dim, dim * mult * 2),
            GEGLU(),
            nn.Dropout(dropout),
            nn.Linear(dim * mult, dim)
        )

    def forward(self, x, **kwargs):
        return self.net(x)

class Attention(nn.Module):
    def __init__(
        self,
        dim,
        heads = 8,
        dim_head = 16,
        dropout = 0.
    ):
        super().__init__()
        inner_dim = dim_head * heads
        self.heads = heads
        self.scale = dim_head ** -0.5

        self.to_qkv = nn.Linear(dim, inner_dim * 3, bias = False)
        self.to_out = nn.Linear(inner_dim, dim)

        self.dropout = nn.Dropout(dropout)

    def forward(self, x):
        h = self.heads
        q, k, v = self.to_qkv(x).chunk(3, dim = -1)
        q, k, v = map(lambda t: rearrange(t, 'b n (h d) -> b h n d', h = h), (q, k, v))
        sim = einsum('b h i d, b h j d -> b h i j', q, k) * self.scale

        attn = sim.softmax(dim = -1)
        dropped_attn = self.dropout(attn)

        out = einsum('b h i j, b h j d -> b h i d', dropped_attn, v)
        out = rearrange(out, 'b h n d -> b n (h d)', h = h)
        return self.to_out(out), attn

# transformer

class Transformer(nn.Module):
    def __init__(self, num_tokens, dim, depth, heads, dim_head, attn_dropout, ff_dropout):
        super().__init__()
        self.embeds = nn.Embedding(num_tokens, dim)
        self.layers = nn.ModuleList([])

        for _ in range(depth):
            self.layers.append(nn.ModuleList([
                PreNorm(dim, Attention(dim, heads = heads, dim_head = dim_head, dropout = attn_dropout)),
                PreNorm(dim, FeedForward(dim, dropout = ff_dropout)),
            ]))

    def forward(self, x, return_attn = False):
        x = self.embeds(x)

        post_softmax_attns = []

        for attn, ff in self.layers:
            attn_out, post_softmax_attn = attn(x)
            post_softmax_attns.append(post_softmax_attn)

            x = x + attn_out
            x = ff(x) + x

        if not return_attn:
            return x

        return x, torch.stack(post_softmax_attns)
# mlp

class MLP(nn.Module):
    def __init__(self, dims, act = None):
        super().__init__()
        dims_pairs = list(zip(dims[:-1], dims[1:]))
        layers = []
        for ind, (dim_in, dim_out) in enumerate(dims_pairs):
            is_last = ind >= (len(dims_pairs) - 1)
            linear = nn.Linear(dim_in, dim_out)
            layers.append(linear)

            if is_last:
                continue

            act = default(act, nn.ReLU())
            layers.append(act)

        self.mlp = nn.Sequential(*layers)

    def forward(self, x):
        return self.mlp(x)

# main class

class TabTransformer(nn.Module):
    def __init__(
        self,
        *,
        categories,
        num_continuous,
        dim,
        depth,
        heads,
        dim_head = 16,
        dim_out = 1,
        mlp_hidden_mults = (4, 2),
        mlp_act = None,
        num_special_tokens = 2,
        continuous_mean_std = None,
        attn_dropout = 0.,
        ff_dropout = 0.
    ):
        super().__init__()
        assert all(map(lambda n: n > 0, categories)), 'number of each category must be positive'
        assert len(categories) + num_continuous > 0, 'input shape must not be null'

        # categories related calculations

        self.num_categories = len(categories)
        self.num_unique_categories = sum(categories)

        # create category embeddings table

        self.num_special_tokens = num_special_tokens
        total_tokens = self.num_unique_categories + num_special_tokens

        # for automatically offsetting unique category ids to the correct position in the categories embedding table

        if self.num_unique_categories > 0:
            categories_offset = F.pad(torch.tensor(list(categories)), (1, 0), value = num_special_tokens)
            categories_offset = categories_offset.cumsum(dim = -1)[:-1]
            self.register_buffer('categories_offset', categories_offset)

        # continuous
        self.num_continuous = num_continuous

        if self.num_continuous > 0:
            if exists(continuous_mean_std):
                assert continuous_mean_std.shape == (num_continuous, 2), f'continuous_mean_std must have a shape of ({num_continuous}, 2) where the last dimension contains the mean and variance respectively'
            self.register_buffer('continuous_mean_std', continuous_mean_std)

            self.norm = nn.LayerNorm(num_continuous)


        # transformer

        self.transformer = Transformer(
            num_tokens = total_tokens,
            dim = dim,
            depth = depth,
            heads = heads,
            dim_head = dim_head,
            attn_dropout = attn_dropout,
            ff_dropout = ff_dropout
        )

        # mlp to logits

        input_size = (dim * self.num_categories) + num_continuous
        l = input_size // 8

        hidden_dimensions = list(map(lambda t: l * t, mlp_hidden_mults))
        all_dimensions = [input_size, *hidden_dimensions, dim_out]

        self.mlp = MLP(all_dimensions, act = mlp_act)

    def forward(self, x_categ, x_cont, return_attn = False):
        xs = []

        assert x_categ.shape[-1] == self.num_categories, f'you must pass in {self.num_categories} values for your categories input'

        if self.num_unique_categories > 0:
            x_categ += self.categories_offset

            x, attns = self.transformer(x_categ, return_attn = True)

            flat_categ = x.flatten(1)
            xs.append(flat_categ)

        assert x_cont.shape[1] == self.num_continuous, f'you must pass in {self.num_continuous} values for your continuous input'

        if self.num_continuous > 0:
            if exists(self.continuous_mean_std):
                mean, std = self.continuous_mean_std.unbind(dim = -1)
                x_cont = (x_cont - mean) / std

            normed_cont = self.norm(x_cont)
            xs.append(normed_cont)

        x = torch.cat(xs, dim = -1)
        logits =self.mlp(x)

        if not return_attn:
            return logits

        return logits, attns
