# Supplementary material for: A transformer-based deep learning framework to predict employee attrition
Source: PeerJ Comput Sci. 2023 Sep 27;9:e1570. doi: 10.7717/peerj-cs.1570 (PMC10557501; doi:10.7717/peerj-cs.1570)
Supplement: Supplemental Information 1 [file peerj-cs-09-1570-s001.zip › tab_transformer_pytorch/__init__.py]

from tab_transformer_pytorch.tab_transformer_pytorch import TabTransformer
from tab_transformer_pytorch.ft_transformer import FTTransformer
