# Supplementary material for: A transformer-based deep learning framework to predict employee attrition
Source: PeerJ Comput Sci. 2023 Sep 27;9:e1570. doi: 10.7717/peerj-cs.1570 (PMC10557501; doi:10.7717/peerj-cs.1570)
Supplement: Supplemental Information 1 [file peerj-cs-09-1570-s001.zip › process_data.py]

import pandas as pd
data = pd.read_csv('./input_data/train.csv')
keys = data.keys().tolist()
num_var = []
cats_var = []
for key in keys:
    try:
        a= sum(data[key])
        num_var.append(key)
    except:
        cats_var.append(key)

def process_data(type_data):

    data = pd.read_csv(f'./input_data/{type_data}.csv')
    data_cats = data.drop(columns=num_var)

    for cat in cats_var:
        data_cats[cat] = [list(set(data_cats[cat])).index(value) for value in data_cats[cat].to_list()]

    data_cats = data_cats.to_numpy()
    data_num = data.drop(columns=cats_var)
    labels = data_num['Attrition']
    data_num = data_num.drop(columns=['Attrition']).to_numpy()
    # print(data_train_num)

    print(data_cats.shape)
    print(data_num.shape)

    import numpy as np
    np.save(f'./input_data/process_data/{type_data}_cats.npy', data_cats)
    np.save(f'./input_data/process_data/{type_data}_nums.npy', data_num)
    np.save(f'./input_data/process_data/{type_data}_labels.npy', labels)

process_data('train')
process_data('val')
process_data('test')
